# Supplementary material for: Potential Dietary and Therapeutic Strategies Involving Indole-3-Carbinole in Preclinical Models of Intestinal Inflammation
Source: Nutrients. 2023 Nov 30;15(23):4980. doi: 10.3390/nu15234980 (PMC10708520; doi:10.3390/nu15234980)
Supplement: Supplementary file 1 [file nutrients-15-04980-s001.zip]

Archive with 2 entries (2 files):
- Data S1. Composition_Summary.xlsx
- supplementary figures.pdf
