# Supplementary material for: Potential Dietary and Therapeutic Strategies Involving Indole-3-Carbinole in Preclinical Models of Intestinal Inflammation
Source: Nutrients. 2023 Nov 30;15(23):4980. doi: 10.3390/nu15234980 (PMC10708520; doi:10.3390/nu15234980)
Supplement: Supplementary file 1 [file nutrients-15-04980-s001.zip › Data S1. Composition_Summary.xlsx]

## Sheet: Composition_Summary_L7
# Constructed from biom file
#OTU ID	1	2	3	4	5	6	7	8	9	10	11	12	13	14	15	16	17	18	19	20	21	22	23	24	25	26	27	28	29	30	31	32	33	34	35
k__Bacteria;p__Actinobacteria;c__Actinobacteria;o__Bifidobacteriales;f__Bifidobacteriaceae;g__Bifidobacterium;s__choerinum-pseudolongum	0	0	0	0	0	0	0.01172	0.0102936	0.0240098	0.0013604	0.00257806	0.00728809	0.0432928	0.0487865	0.071606	0	0	0	0.0342599	0.00308754	0.0108174	0.0238252	0.0178015	0.0135224	0	0	0	0	0	0	0	0	0	0	0
k__Bacteria;p__Actinobacteria;c__Coriobacteriia;o__Coriobacteriales;f__Coriobacteriaceae;g__Adlercreutzia-Asaccharobacter;s__celatus-equolifaciens	0	0	0	0.00091669	0.00157908	0.00165143	0.000493474	0.00145477	0.00345182	0.000496653	0.000440694	0.00188221	0.00140126	0.00172652	0.0029627	0.00298951	0.002214	0.00394411	0.00232164	0.00258685	0.00231268	0.00509601	0.00491366	0.00291402	0.00297695	0.00150027	0.00137741	0.00197453	0.00185971	0.00194831	0.00123671	0.00347686	0.00279876	0.00680969	0.00429097
k__Bacteria;p__Actinobacteria;c__Coriobacteriia;o__Coriobacteriales;f__Coriobacteriaceae;g__Enterorhabdus;s__caecimuris	0.0045757	0.0114469	0.006488	0	0	0	0	0	0	0	0	0	0	0	0	0.000561786	0	0	0.00210203	0.0094295	0.00131798	0.00218025	0.00219009	0.00216096	0.00117042	0.000653342	0.000762495	0.00165975	0.000834486	0.00281148	0.000772941	0.00156207	0.000940961	0.00390485	0.00284372
k__Bacteria;p__Actinobacteria;c__Coriobacteriia;o__Coriobacteriales;f__Coriobacteriaceae;g__Enterorhabdus;s__mucosicola	0.00278749	0.00322797	0.00172466	0.0010913	0.00266632	0.00189077	0.0015051	0.000925763	0.00310227	0.00166271	0.00116784	0.00192598	0	0.000320639	0.000239631	0.000902871	0.000333616	0.000534795	0	0	0	0	0.000308859	0	0.000788764	0.000362968	0.000467336	0.000429246	0	0.000641215	0.000711106	0.00229271	0.00178541	0.00583347	0.0036816
k__Bacteria;p__Actinobacteria;c__Coriobacteriia;o__Coriobacteriales;f__Coriobacteriaceae;g__Enterorhabdus;s__sp10448	0.0018145	0.00389839	0.00320293	0.00250999	0.00279575	0.0019147	0.00157912	0.00202786	0.00161667	0.000712589	0	0.00111619	0.00033463	0.00027131	0	0.000361148	0	0.000367672	0	0	0	0	0	0	0	0	0	0	0	0	0	0	0	0	0
k__Bacteria;p__Actinobacteria;c__Coriobacteriia;o__Coriobacteriales;f__Coriobacteriaceae;g__Parvibacter;s__caecicola	0	0	0	0	0	0	0.000764884	0.00114618	0.00198807	0.000388685	0.00037459	0.00102865	0.000732003	0.00108524	0.00185169	0.000983126	0.000576247	0.00113644	0.00627471	0.00300409	0.00917614	0.0224067	0.0216763	0.0115906	0	0	0	0	0	0	0.00658546	0.0281676	0.019157	0.00769066	0.00477339
k__Bacteria;p__Bacteroidetes;c__Bacteroidia;o__Bacteroidales;f__Bacteroidaceae;g__Bacteroides;s__sp12288-thetaiotaomicron	0.00255082	0.00697738	0.00528347	0.00283737	0.0056174	0.00315926	0.0261541	0.0241139	0.0491338	0.0110991	0.0103343	0.031341	0.00156858	0.00300908	0.0043787	0.00058185	0.00300255	0.00056822	0.0482839	0.165141	0.254196	0.0657228	0.0970939	0.108572	0.00226452	0.00394425	0.00462416	0.00223208	0.00493539	0.00246621	0.0989674	0.0453755	0.0961951	0.0795733	0.0853117
k__Bacteria;p__Bacteroidetes;c__Bacteroidia;o__Bacteroidales;f__NA;g__NA;s__NA	0	0	0	0	0	0	0	0	0	0	0	0	0	0	0	0.000441404	0.00430668	0.00153754	0	0	0	0	0	0	0	0	0	0	0	0	0	0	0	0	0
k__Bacteria;p__Bacteroidetes;c__Bacteroidia;o__Bacteroidales;f__NA;g__NA;s__sp12473-sp12526	0.00328714	0.00998187	0.00914342	0.00724622	0.0104582	0.00739553	0	0	0	0	0	0	0	0	0	0.00226721	0.0172874	0.00625042	0.00210203	0.017357	0	0.00661956	0.0128878	0.00910222	0.0111954	0.0112762	0.0151515	0.0106453	0.0181203	0.0106047	0.0133564	0.0117659	0.0136319	0.0316674	0.0273962
k__Bacteria;p__Bacteroidetes;c__Bacteroidia;o__Bacteroidales;f__NA;g__NA;s__sp12473-sp12526-sp12633	0.00859915	0.0209073	0.0210518	0.0192505	0.023971	0.0200804	0	0	0	0	0	0	0	0	0	0	0	0	0	0	0	0	0	0	0	0	0	0	0	0	0	0	0	0	0
k__Bacteria;p__Bacteroidetes;c__Bacteroidia;o__Bacteroidales;f__NA;g__NA;s__sp12499	0.00657428	0.00744916	0.00667962	0	0	0	0	0	0	0	0	0	0	0	0	0	0	0	0	0	0	0	0	0	0	0	0	0	0	0	0	0	0	0	0
k__Bacteria;p__Bacteroidetes;c__Bacteroidia;o__Bacteroidales;f__NA;g__NA;s__sp12502	0	0	0	0	0	0	0	0	0	0	0	0	0	0	0	0.000381212	0.00282058	0.000969316	0	0	0	0	0	0	0	0	0	0	0	0	0	0	0	0	0
k__Bacteria;p__Bacteroidetes;c__Bacteroidia;o__Bacteroidales;f__NA;g__NA;s__sp12510	0.000657428	0	0	0.0305782	0.0518768	0.039395	0.026993	0.0423867	0	0.025135	0.0193244	0.00216673	0.00750826	0.00653611	0.00498867	0	0	0	0	0	0	0	0	0	0	0	0	0	0	0	0	0	0	0	0
k__Bacteria;p__Bacteroidetes;c__Bacteroidia;o__Bacteroidales;f__NA;g__NA;s__sp12514	0	0	0.000438008	0.0321496	0.0528864	0.0394668	0.0274371	0.0422324	0.000633561	0.0214856	0.0206906	0.00199164	0.00717363	0.00730071	0.0046619	0	0	0	0	0	0	0	0	0	0	0	0	0	0	0	0	0	0	0	0
k__Bacteria;p__Bacteroidetes;c__Bacteroidia;o__Bacteroidales;f__NA;g__NA;s__sp12520	0.00715281	0.016413	0.0148923	0	0	0	0	0	0	0	0	0	0	0	0	0.001886	0.00230499	0.00130356	0	0	0	0	0	0	0	0	0	0	0	0	0	0	0	0	0
k__Bacteria;p__Bacteroidetes;c__Bacteroidia;o__Bacteroidales;f__NA;g__NA;s__sp12550	0.0027349	0.0067539	0.00646062	0.0301198	0.0573389	0.0452587	0.0163587	0.0247531	0.0203832	0.0344418	0.0192583	0.0419557	0.00863764	0.00520422	0.00457476	0.00198632	0.00545918	0.00340932	0	0	0.00198941	0.000315217	0.00112312	0.00196451	0.000966872	0.00568649	0.00324675	0.00163113	0.00224119	0.000739864	0	0	0	0	0
k__Bacteria;p__Bacteroidetes;c__Bacteroidia;o__Bacteroidales;f__NA;g__NA;s__sp12565	0	0	0	0	0	0	0	0	0	0	0	0	0	0	0	0.000441404	0.00388208	0.00153754	0	0	0	0	0	0	0	0	0	0	0	0	0	0	0	0	0
k__Bacteria;p__Bacteroidetes;c__Bacteroidia;o__Bacteroidales;f__NA;g__NA;s__sp12594	0.0224051	0.0403	0.040461	0	0	0	0	0	0	0	0	0	0	0	0	0	0	0	0	0	0	0	0	0	0	0	0	0	0	0	0	0	0	0	0
k__Bacteria;p__Bacteroidetes;c__Bacteroidia;o__Bacteroidales;f__NA;g__NA;s__sp12595	0.0208799	0.0270156	0.0333707	0.0204073	0.0260419	0.044421	0.0349626	0.0417916	0.0882179	0	0	0	0.000418288	0	0	0.00302963	0.00718792	0.00477973	0	0	0	0	0	0	0	0	0	0	0	0	0.111767	0.0471895	0.0579777	0	0
k__Bacteria;p__Bacteroidetes;c__Bacteroidia;o__Bacteroidales;f__NA;g__NA;s__sp12610	0.000473348	0.00141534	0.00197104	0.00704979	0.0154025	0.0137858	0.00560093	0.00449656	0.00290564	0.0087886	0.00923253	0.0150139	0.019304	0.0207182	0.029627	0.00850705	0.0363945	0.0167123	0.0195771	0.0673417	0	0.00606793	0.0124947	0.026128	0.0104066	0.0299327	0.0218172	0.0160252	0.031329	0.0132929	0.00757482	0.00287219	0.00610418	0.0365723	0.0193729
k__Bacteria;p__Bacteroidetes;c__Bacteroidia;o__Bacteroidales;f__NA;g__NA;s__sp12616-sp12777	0.00255082	0.00248305	0.00238167	0	0	0	0	0	0	0	0	0	0	0	0	0	0	0	0	0	0	0	0	0	0	0	0	0	0	0	0	0	0	0	0
k__Bacteria;p__Bacteroidetes;c__Bacteroidia;o__Bacteroidales;f__NA;g__NA;s__sp12645	0.00107818	0	0	0.00674422	0.0100958	0.0136901	0.0202324	0.015253	0.0280078	0.020989	0.0157107	0.0386072	0.0154557	0.0121103	0.0110666	0.00553761	0.010888	0.00598302	0	0.000917916	0	0.00446558	0.0134775	0.0231157	0.0099486	0.00769491	0.00762495	0.00632422	0.00851175	0.00562297	0.00717289	0.00350205	0.0040775	0.00907164	0.0128983
k__Bacteria;p__Bacteroidetes;c__Bacteroidia;o__Bacteroidales;f__NA;g__NA;s__sp12653	0.0512268	0.0551238	0.0642503	0	0	0	0	0	0	0	0	0	0	0	0	0	0	0	0	0	0	0	0	0	0	0	0	0	0	0	0	0	0	0	0
k__Bacteria;p__Bacteroidetes;c__Bacteroidia;o__Bacteroidales;f__NA;g__NA;s__sp12656	0.0145423	0.0205597	0.0156588	0.00355763	0.00597981	0.00129242	0.0304967	0.0338344	0.013982	0.010149	0.010158	0.045173	0.00836575	0.0202003	0.0072107	0.00379206	0.00988718	0.00464603	0	0.00219744	0	0.00105072	0.015836	0.0184991	0.01089	0.0129458	0.0178325	0.00289026	0.00493539	0.00239223	0.000680188	0	0.000410162	0.00745256	0.0363844
k__Bacteria;p__Bacteroidetes;c__Bacteroidia;o__Bacteroidales;f__NA;g__NA;s__sp12666	0	0	0	0	0	0	0	0	0	0	0	0	0	0	0	0	0.00115249	0.00050137	0	0	0	0	0	0	0	0	0	0	0	0	0	0	0	0	0
k__Bacteria;p__Bacteroidetes;c__Bacteroidia;o__Bacteroidales;f__NA;g__NA;s__sp12710	0.027086	0.0391826	0.0412823	0	0	0	0	0	0	0	0	0	0	0	0	0	0	0	0	0	0	0	0	0	0	0	0	0	0	0	0	0	0	0	0
k__Bacteria;p__Bacteroidetes;c__Bacteroidia;o__Bacteroidales;f__NA;g__NA;s__sp12805	0	0	0	0	0	0	0	0	0	0	0	0	0.000397373	0.000295975	0.000827815	0.00242772	0.00127381	0.0029748	0	0.0114322	0	0.00252174	0.00452057	0.00864383	0	0.000508155	0.000442739	0	0	0	0.000772941	0.000604671	0.00193018	0.00657159	0.0143963
k__Bacteria;p__Bacteroidetes;c__Bacteroidia;o__Bacteroidales;f__Prevotellaceae;g__NA;s__sp13932	0.00762616	0.0125642	0.0108407	0	0	0	0	0	0	0	0	0	0	0	0	0	0	0	0	0	0	0	0	0	0	0	0	0	0	0	0	0	0	0	0
k__Bacteria;p__Firmicutes;c__Bacilli;o__Bacillales;f__Staphylococcaceae;g__Staphylococcus;s__saprophyticus-xylosus	0	0	0.000383257	0	0	0	0	0	0.000349551	0	0	0	0	0	0.000370338	0	0	0	0	0	0	0	0	0	0	0.000290374	0.000442739	0	0	0	0	0	0	0	0
k__Bacteria;p__Firmicutes;c__Bacilli;o__Lactobacillales;f__Enterococcaceae;g__Enterococcus;s__NA	0	0	0	0	0	0	0	0	0	0	0	0	0	0	0	0	0	0	0.0515467	0.0271759	0.00323279	0.0334918	0.0422013	0.0395848	0	0	0	0	0	0	0.0129545	0.0596861	0.0378797	0.0174052	0.012619
k__Bacteria;p__Firmicutes;c__Bacilli;o__Lactobacillales;f__Enterococcaceae;g__Enterococcus;s__casseliflavus-flavescens-gallinarum	0	0	0	0	0	0	0	0	0	0	0	0	0	0	0	0	0	0	0.00545899	0	0	0	0	0	0	0	0	0	0	0	0	0	0	0	0
k__Bacteria;p__Firmicutes;c__Bacilli;o__Lactobacillales;f__Enterococcaceae;g__Enterococcus;s__faecalis	0	0	0	0	0	0	0	0	0.000305857	0	0	0	0	0	0	0	0	0	0.0059296	0.000723207	0.00256136	0.00118206	0.00328513	0.0147666	0.000661544	0.00147607	0.000319756	0.00197453	0.000262267	0	0	0.000403114	0.000627307	0.000333341	0.00842961
k__Bacteria;p__Firmicutes;c__Bacilli;o__Lactobacillales;f__Lactobacillaceae;g__Lactobacillus;s__NA	0	0	0	0	0	0	0	0	0	0	0	0	0	0	0	0	0	0	0	0	0	0	0	0	0	0	0	0	0	0	0	0	0	0.00171433	0.00162498
k__Bacteria;p__Firmicutes;c__Bacilli;o__Lactobacillales;f__Lactobacillaceae;g__Lactobacillus;s__johnsonii	0.123754	0.0518958	0.0508089	0.037497	0.0483562	0.041908	0.00177651	0.00244666	0.024272	0.00477219	0.00193905	0.00558097	0.00161041	0.00922455	0.00350732	0.0100118	0.00212301	0.00327562	0.152726	0.00561876	0.0204412	0.00139221	0.00131967	0.000949512	0.0006361	0	0	0	0.00169281	0.00323074	0	0.00120934	0.00253336	0.000833353	0.000507808
k__Bacteria;p__Firmicutes;c__Bacilli;o__Lactobacillales;f__Streptococcaceae;g__Lactococcus;s__lactis	0	0	0	0	0	0	0	0	0	0	0	0	0.0351152	0.0178078	0.0189526	0.0318011	0.0171358	0.0303162	0.0318755	0.0168563	0.00216348	0.00333605	0.00791801	0.0149957	0.0355453	0.0325703	0.0200216	0.0234941	0.030113	0.0282381	0.0104811	0.0109093	0.0110503	0.0188338	0.014701
k__Bacteria;p__Firmicutes;c__Clostridia;o__Clostridiales;f__Christensenellaceae;g__NA;s__sp30444	0	0	0	0	0	0	0	0	0	0	0	0	0	0	0	0	0	0	0	0.000389419	0	0	0	0.000392902	0	0.000411363	0	0	0	0	0.000340094	0.000629866	0.000554926	0.000666683	0.000279294
k__Bacteria;p__Firmicutes;c__Clostridia;o__Clostridiales;f__Clostridiaceae;g__Clostridium;s__celatum	0	0	0	0	0	0	0.0403415	0.0638115	0.103314	0.0183114	0.0150056	0.0341643	0.213494	0.161602	0.13062	0.0900463	0.0714242	0.0431847	0.00109807	0.00364385	0.000273543	0.0079855	0.0108662	0.00834916	0.319729	0.18988	0.224764	0.250393	0.208431	0.221022	0.014624	0.0381447	0.0289768	0.00759542	0.00441793
k__Bacteria;p__Firmicutes;c__Clostridia;o__Clostridiales;f__Clostridiaceae;g__Clostridium;s__paraputrificum	0	0	0	0	0	0	0	0	0	0	0	0	0	0	0	0	0	0	0.000658844	0	0	0	0	0	0	0	0	0	0	0	0	0	0	0	0
k__Bacteria;p__Firmicutes;c__Clostridia;o__Clostridiales;f__Clostridiaceae;g__Clostridium;s__perfringens	0	0	0	0	0	0	0	0	0	0	0	0	0	0	0	0	0	0	0	0	0	0	0	0	0	0	0	0	0	0	0	0.00226752	0.00308828	0	0
k__Bacteria;p__Firmicutes;c__Clostridia;o__Clostridiales;f__Family XIII;g__Anaerovorax;s__sp31505	0	0	0	0	0	0	0	0	0	0	0	0	0	0	0	0	0	0	0	0	0.000422749	0	0	0	0	0	0	0	0	0	0	0	0	0	0
k__Bacteria;p__Firmicutes;c__Clostridia;o__Clostridiales;f__Family XIII;g__NA;s__sp31521	0	0	0	0	0	0	0	0	0.00290564	0	0	0.000350178	0	0	0	0	0	0	0	0.000333788	0	0.00399275	0.0220413	0.00985528	0	0	0	0	0	0	0.00704922	0.00488776	0.0224142	0.00190481	0.0271169
k__Bacteria;p__Firmicutes;c__Clostridia;o__Clostridiales;f__Family XIII;g__NA;s__sp31622	0.00110448	0.00206093	0.00117715	0.0010913	0.00121667	0.000789814	0	0	0	0	0	0	0	0	0	0.000220702	0	0	0	0	0	0	0	0	0	0	0	0	0	0	0	0	0	0	0
k__Bacteria;p__Firmicutes;c__Clostridia;o__Clostridiales;f__Family XIII;g__NA;s__sp31631	0	0.00044695	0	0	0.000310639	0	0.000641516	0.000462881	0.000764643	0.000323904	0.000462728	0.000459609	0	0	0	0	0	0	0	0	0	0	0	0	0	0	0	0	0	0	0	0	0	0	0
k__Bacteria;p__Firmicutes;c__Clostridia;o__Clostridiales;f__Family XIII;g__NA;s__sp31651	0.000920399	0.000794577	0.000821265	0.000349215	0.000647165	0.000694079	0	0.000264504	0.00133266	0	0	0.000437723	0.000564688	0.000838595	0.000871384	0.000983126	0.000667233	0.000768768	0.00163142	0.00962421	0.000422749	0.00407155	0.038832	0.0368345	0.00109409	0.0011373	0.00122983	0.00111604	0.00102523	0.00108513	0.00813134	0.0310146	0.0240307	0.0063811	0.0314841
k__Bacteria;p__Firmicutes;c__Clostridia;o__Clostridiales;f__Lachnospiraceae;g__Acetatifactor;s__sp31893	0	0	0.000766514	0	0.00100958	0.000646211	0.00115966	0.000506965	0	0.000583027	0.000815283	0	0	0	0	0	0.000394274	0	0	0	0	0	0	0	0	0.000290374	0.000393546	0	0	0.000271283	0	0	0	0	0
k__Bacteria;p__Firmicutes;c__Clostridia;o__Clostridiales;f__Lachnospiraceae;g__Blautia;s__coccoides	0.0112815	0.018027	0.0244737	0.000480171	0.00442661	0.0092863	0.00888253	0.00581908	0.00758089	0.00682358	0.00319503	0.00737563	0.0385661	0.0667176	0.0365328	0.00848699	0.0587468	0.0165452	0	0.00642541	0.00246189	0.00412409	0.00760915	0.0138825	0.0373518	0.0822727	0.0717237	0.026184	0.0624195	0.087156	0.026651	0	0	0.00509536	0.0122636
k__Bacteria;p__Firmicutes;c__Clostridia;o__Clostridiales;f__Lachnospiraceae;g__Blautia;s__sp32009	0.00136745	0.00139051	0.00101289	0.000632953	0.000517732	0.000406874	0	0	0	0	0	0	0	0	0	0	0	0	0	0	0	0	0	0	0	0	0	0	0	0	0	0	0	0	0
k__Bacteria;p__Firmicutes;c__Clostridia;o__Clostridiales;f__Lachnospiraceae;g__Blautia;s__sp32015	0.0106503	0.00695255	0.006926	0.00641683	0.0057986	0.00605524	0.00308421	0.0038353	0.00102681	0.00466422	0.00304079	0	0	0	0	0	0	0	0	0.00194709	0.000397881	0.000288949	0.000814264	0.000556611	0.000279884	0.000435561	0.000295159	0	0	0	0.0005256	0.0051397	0.00842039	0.0040001	0.00408785
k__Bacteria;p__Firmicutes;c__Clostridia;o__Clostridiales;f__Lachnospiraceae;g__Blautia;s__sp32038	0.000341862	0	0	0	0	0	0.000740211	0.00158702	0	0.000755776	0.000771214	0	0.000773832	0.00086326	0.000827815	0	0.00260827	0.000902467	0	0	0.000895233	0	0	0	0	0.000411363	0.000418142	0	0	0.000591891	0.000494682	0	0	0	0
k__Bacteria;p__Firmicutes;c__Clostridia;o__Clostridiales;f__Lachnospiraceae;g__Coprococcus;s__comes-sp32193	0	0	0	0	0	0	0.000370105	0	0.00056802	0	0	0	0	0	0	0	0	0	0	0	0	0	0	0	0	0	0	0	0	0	0	0	0	0	0
k__Bacteria;p__Firmicutes;c__Clostridia;o__Clostridiales;f__Lachnospiraceae;g__Lachnoclostridium;s__NA	0.000315565	0	0	0	0	0	0	0	0	0	0	0	0	0.000443962	0	0.000280893	0	0	0	0	0	0	0	0	0	0	0	0	0	0	0	0	0	0	0
k__Bacteria;p__Firmicutes;c__Clostridia;o__Clostridiales;f__Lachnospiraceae;g__Lachnoclostridium;s__sp32338	0.00307676	0.00454399	0.00339456	0.00150599	0.00279575	0.00203437	0.00996817	0.013137	0.00559282	0.00732023	0.00632395	0.00669716	0.0133225	0.0120363	0.0224163	0.0109749	0.0138299	0.00912494	0	0.00725988	0	0.00556884	0.0256072	0.0173532	0.010432	0.0104051	0.0121507	0.00469309	0.00944161	0.000320608	0.0331128	0.0563352	0.0324511	0.0303341	0.0522788
k__Bacteria;p__Firmicutes;c__Clostridia;o__Clostridiales;f__Lachnospiraceae;g__Lachnoclostridium;s__sp32351	0	0	0	0	0	0	0	0.00033063	0	0	0	0	0.000564688	0.00162786	0.00135064	0.000983126	0.002214	0.00050137	0	0	0.000273543	0.000525362	0	0	0.00129764	0.000919518	0.0014512	0.00114466	0.000667589	0.00069054	0	0.000453503	0.000410162	0.000785733	0.000431636
k__Bacteria;p__Firmicutes;c__Clostridia;o__Clostridiales;f__Lachnospiraceae;g__Lachnoclostridium;s__sp32387	0.0107292	0.0126884	0.0144543	0.0176354	0.00597981	0.0137619	0	0.000749427	0	0.00129562	0.00235771	0	0.00893044	0.0204469	0.0131579	0.00894846	0.0101298	0.00942576	0.000596097	0.000778838	0.00213861	0	0	0.00170257	0.0221363	0.0139622	0.0200216	0.0180856	0.0250346	0.0188419	0.000340094	0	0	0	0
k__Bacteria;p__Firmicutes;c__Clostridia;o__Clostridiales;f__Lachnospiraceae;g__Lachnoclostridium;s__sp32387-sp32432-sp33707	0	0	0	0	0	0	0	0	0	0.000259123	0	0	0	0	0	0	0	0	0	0	0	0	0	0	0	0	0	0	0	0	0	0	0	0	0
k__Bacteria;p__Firmicutes;c__Clostridia;o__Clostridiales;f__Lachnospiraceae;g__Lachnoclostridium;s__sp32402	0.00888842	0.0217019	0.0129486	0.0143833	0.0135128	0.0150783	0.00982013	0.00859637	0.0196186	0.00023753	0.00132208	0.00755072	0.00250973	0.00372435	0.001416	0.00256817	0.006642	0.00207233	0	0	0	0.000446558	0.000393093	0.000491127	0.00038166	0.0011373	0.00105765	0.00246101	0.0023604	0.000912499	0.00151496	0.000478698	0.000723816	0	0
k__Bacteria;p__Firmicutes;c__Clostridia;o__Clostridiales;f__Lachnospiraceae;g__Lachnoclostridium;s__sp32414	0	0	0	0.00691883	0.00103546	0	0	0	0	0	0	0	0	0	0	0	0	0	0	0	0	0	0	0	0	0	0	0	0	0	0	0	0	0	0
k__Bacteria;p__Firmicutes;c__Clostridia;o__Clostridiales;f__Lachnospiraceae;g__Lachnoclostridium;s__sp32442	0.0073106	0.012887	0.00509184	0.00154964	0.00375356	0.00370973	0.00915394	0.00709751	0.026981	0.0128914	0.00491373	0.00713488	0.000585603	0.000419298	0.000261415	0.000481531	0.00048526	0.000835617	0	0.00478429	0.00116878	0.00157609	0.00283588	0.00170257	0.00038166	0	0.000910075	0.00114466	0.000548376	0.00046858	0.00618353	0.00176362	0.00352257	0.00878592	0.00253904
k__Bacteria;p__Firmicutes;c__Clostridia;o__Clostridiales;f__Lachnospiraceae;g__Marvinbryantia;s__sp32979	0.000420754	0.00091873	0.00161516	0	0	0	0	0	0	0	0	0	0	0	0	0	0.000879534	0	0	0	0	0	0	0	0	0.000362968	0.00108225	0	0	0	0	0	0	0	0
k__Bacteria;p__Firmicutes;c__Clostridia;o__Clostridiales;f__Lachnospiraceae;g__Marvinbryantia;s__sp32989	0	0.000422119	0.000301131	0	0.000543619	0.000430808	0	0.000264504	0.00109235	0	0	0.000459609	0	0	0	0	0	0	0	0	0	0	0	0	0.00038166	0	0	0.000343397	0	0	0	0	0	0	0
k__Bacteria;p__Firmicutes;c__Clostridia;o__Clostridiales;f__Lachnospiraceae;g__NA;s__sp32146	0.00349751	0.00466814	0.00396945	0.00357946	0.00491846	0.00349433	0.00416985	0.00324017	0.000436939	0.00570071	0.00656634	0.000941104	0.00190321	0.00525355	0.00304984	0.00226721	0.0114946	0.00728658	0	0.000472866	0.000298411	0.000525362	0.000730029	0.000851287	0.00638644	0.0135024	0.0190378	0.00729718	0.010586	0.0148713	0.00117487	0.00256985	0.00161652	0.00107145	0.00332614
k__Bacteria;p__Firmicutes;c__Clostridia;o__Clostridiales;f__Lachnospiraceae;g__NA;s__sp32147	0.00202488	0.0023589	0.00161516	0.000545649	0	0.000502609	0.0071307	0.00432023	0.000415092	0.00425394	0.00537646	0.000459609	0	0	0	0	0	0	0	0	0	0	0	0	0	0.000290374	0.000270563	0	0	0	0.000556517	0	0	0	0
k__Bacteria;p__Firmicutes;c__Clostridia;o__Clostridiales;f__Lachnospiraceae;g__NA;s__sp32156	0.000657428	0.000620763	0.000383257	0.000305563	0.000673052	0.000406874	0	0.000308588	0	0.00123084	0.00154243	0	0.000376459	0.00054262	0	0.000260829	0.00072789	0.000367672	0	0	0	0	0	0	0.0006361	0.000580748	0.000664109	0.000543712	0.000715273	0.000616553	0.00126762	0.000428309	0.000410162	0.000428582	0
k__Bacteria;p__Firmicutes;c__Clostridia;o__Clostridiales;f__Lachnospiraceae;g__NA;s__sp32166	0	0.000273136	0.000328506	0.000676605	0.000595392	0.000359006	0	0	0	0.000453466	0.000264416	0	0	0	0	0	0	0	0	0.00136297	0.000696292	0.000367753	0.000645795	0.00147338	0	0	0	0	0	0.000271283	0.00148405	0.000529087	0.00152001	0.00166671	0.00111718
k__Bacteria;p__Firmicutes;c__Clostridia;o__Clostridiales;f__Lachnospiraceae;g__NA;s__sp32256	0.0135693	0.00481712	0.00689863	0.00194251	0.00238157	0.00323106	0	0	0	0	0	0	0.000271887	0	0	0	0.000363945	0.000601644	0	0	0	0	0	0	0	0	0	0	0	0	0	0	0	0	0
k__Bacteria;p__Firmicutes;c__Clostridia;o__Clostridiales;f__Lachnospiraceae;g__NA;s__sp32261	0.000657428	0.0068284	0.0444852	0.00624222	0.00139788	0.00643818	0	0	0	0	0	0	0	0	0	0	0	0	0	0	0	0	0	0	0	0	0	0	0	0	0	0	0	0	0
k__Bacteria;p__Firmicutes;c__Clostridia;o__Clostridiales;f__Lachnospiraceae;g__NA;s__sp32486	0	0.00091873	0	0	0	0	0	0	0	0.000626215	0.000727145	0	0	0	0	0	0	0	0	0	0	0	0	0	0	0	0	0	0	0	0	0	0	0	0
k__Bacteria;p__Firmicutes;c__Clostridia;o__Clostridiales;f__Lachnospiraceae;g__NA;s__sp32498	0.0018408	0.00297966	0.00213529	0.00198616	0.00352058	0.0021301	0.000838905	0.000286546	0	0.000431872	0	0.00028452	0	0	0	0	0	0	0	0	0	0	0	0	0	0	0	0	0	0	0.000834776	0	0.000337781	0.000595252	0.000380856
k__Bacteria;p__Firmicutes;c__Clostridia;o__Clostridiales;f__Lachnospiraceae;g__NA;s__sp32510	0	0	0	0	0	0	0.000493474	0.000595133	0	0	0	0	0	0	0	0	0	0	0	0	0	0	0	0	0	0	0	0	0	0	0	0	0	0	0
k__Bacteria;p__Firmicutes;c__Clostridia;o__Clostridiales;f__Lachnospiraceae;g__NA;s__sp32596	0.0233518	0.0151218	0.00202579	0.030469	0.0302873	0.0372649	0	0.00297567	0	0.0211617	0.0104004	0	0	0	0	0	0	0	0	0	0	0	0	0	0	0	0	0	0	0	0	0	0	0	0
k__Bacteria;p__Firmicutes;c__Clostridia;o__Clostridiales;f__Lachnospiraceae;g__NA;s__sp32596-sp32610	0.0206432	0.0148735	0.00342194	0.0288321	0.0292519	0.0342013	0	0.00268912	0	0.0220471	0.0112157	0	0.000250973	0	0	0	0	0	0	0	0	0	0	0	0	0	0	0	0	0	0	0	0	0	0
k__Bacteria;p__Firmicutes;c__Clostridia;o__Clostridiales;f__Lachnospiraceae;g__NA;s__sp32617-sp32782	0.0157783	0.00412187	0.00312081	0.00390685	0.00621279	0.00531329	0.0104123	0.00875066	0.00557097	0.000345498	0.00520019	0.0383664	0	0	0	0	0	0	0	0	0	0	0	0	0	0	0	0	0	0	0	0	0	0	0
k__Bacteria;p__Firmicutes;c__Clostridia;o__Clostridiales;f__Lachnospiraceae;g__NA;s__sp32622	0.0603519	0.0130609	0.0218457	0.019687	0.0236086	0.0183093	0.0168028	0.0402266	0.0141131	0.00956597	0.00760197	0.00334858	0.000794746	0	0.000501046	0	0.00127381	0.000635069	0	0	0	0	0	0	0	0.000508155	0.000516529	0	0	0	0	0	0	0	0
k__Bacteria;p__Firmicutes;c__Clostridia;o__Clostridiales;f__Lachnospiraceae;g__NA;s__sp32628-sp32767	0.00173561	0.000993221	0.00358619	0.00207347	0.00478902	0.00442774	0	0	0	0	0	0	0	0	0	0	0	0	0	0	0	0	0	0	0	0	0	0	0	0	0	0	0	0	0
k__Bacteria;p__Firmicutes;c__Clostridia;o__Clostridiales;f__Lachnospiraceae;g__NA;s__sp32630	0	0	0	0	0.000414186	0.000263271	0.0192208	0.00319609	0	0.0103002	0.0180905	0.000722243	0	0	0	0	0	0	0	0	0	0	0	0	0	0	0	0	0	0	0	0	0	0	0
k__Bacteria;p__Firmicutes;c__Clostridia;o__Clostridiales;f__Lachnospiraceae;g__NA;s__sp32635-sp32668	0.00481237	0.00355077	0.00292918	0.00312111	0.00240746	0.00272845	0.00212194	0.000903721	0	0.00768732	0.00412049	0.00111619	0.00397373	0.007868	0.0019824	0.00128408	0.00561082	0.00187178	0	0	0	0	0	0	0.000941428	0.00268596	0.00302538	0	0.00128749	0.00123311	0	0	0	0	0
k__Bacteria;p__Firmicutes;c__Clostridia;o__Clostridiales;f__Lachnospiraceae;g__NA;s__sp32636-sp32803	0	0	0	0	0	0	0.0126823	0.00910333	0.0239442	0	0	0	0	0	0	0	0	0	0	0	0	0	0	0	0	0	0	0	0	0	0	0	0	0	0
k__Bacteria;p__Firmicutes;c__Clostridia;o__Clostridiales;f__Lachnospiraceae;g__NA;s__sp32642-sp33491	0	0	0	0	0	0	0.000271411	0.00268912	0	0	0	0	0	0	0	0	0	0	0	0	0	0	0	0	0	0	0	0	0	0	0	0	0	0	0
k__Bacteria;p__Firmicutes;c__Clostridia;o__Clostridiales;f__Lachnospiraceae;g__NA;s__sp32648	0	0	0	0	0	0	0	0	0	0	0	0	0	0	0	0	0	0	0	0	0	0	0	0	0	0	0	0	0	0.000394594	0	0	0	0	0
k__Bacteria;p__Firmicutes;c__Clostridia;o__Clostridiales;f__Lachnospiraceae;g__NA;s__sp32655	0.000525942	0.000819408	0.00101289	0.000436519	0.000284753	0.000335073	0.00172716	0.000506965	0.00229393	0.0013604	0.00171871	0.0264385	0.00173589	0.00177585	0.00237452	0.00288919	0.00382142	0.0051474	0	0.000417235	0	0.00055163	0	0.00127693	0.00137398	0.00133088	0.00351732	0.00251824	0.0019074	0.00212094	0.00550334	0	0.00139938	0.00314293	0
k__Bacteria;p__Firmicutes;c__Clostridia;o__Clostridiales;f__Lachnospiraceae;g__NA;s__sp32668	0.000736319	0.000720085	0	0.00128773	0.000543619	0.000526543	0.000740211	0.000529007	0	0.000410279	0.000308486	0	0.00529134	0.0102851	0.00583827	0.000280893	0.00597477	0.00267398	0	0	0	0	0	0	0.00137398	0.00198422	0.004329	0	0.00214582	0.000443918	0	0	0	0	0
k__Bacteria;p__Firmicutes;c__Clostridia;o__Clostridiales;f__Lachnospiraceae;g__NA;s__sp32693	0	0	0	0	0	0	0	0	0	0	0	0	0.00740369	0.00705406	0.00331126	0.000601914	0.00479194	0.00250685	0	0	0	0	0	0	0.00251896	0.00585588	0.00489473	0.000658177	0.00350484	0.00167702	0	0	0	0	0
k__Bacteria;p__Firmicutes;c__Clostridia;o__Clostridiales;f__Lachnospiraceae;g__NA;s__sp32702	0	0	0	0	0	0	0	0	0	0	0.0447524	0.00481495	0	0	0	0	0	0	0	0	0	0	0	0	0	0	0	0	0	0	0	0	0	0	0
k__Bacteria;p__Firmicutes;c__Clostridia;o__Clostridiales;f__Lachnospiraceae;g__NA;s__sp32704	0.0241144	0.0477739	0.0508089	0.132287	0.0661921	0.0792447	0	0	0	0	0	0	0	0	0	0	0	0	0	0	0	0	0	0	0	0	0	0	0	0	0	0	0	0	0
k__Bacteria;p__Firmicutes;c__Clostridia;o__Clostridiales;f__Lachnospiraceae;g__NA;s__sp32706	0	0	0	0	0	0	0	0	0	0.0126539	0.00445101	0.00391762	0	0	0	0	0	0	0	0	0	0	0	0	0	0	0	0	0	0	0	0	0	0	0
k__Bacteria;p__Firmicutes;c__Clostridia;o__Clostridiales;f__Lachnospiraceae;g__NA;s__sp32718	0	0	0	0	0	0	0.00175183	0.000286546	0	0	0	0	0	0	0	0	0	0	0	0	0	0	0	0	0	0	0	0	0	0	0	0	0	0	0
k__Bacteria;p__Firmicutes;c__Clostridia;o__Clostridiales;f__Lachnospiraceae;g__NA;s__sp32721	0	0	0	0	0	0.000430808	0.00557625	0.00222624	0.00583313	0.00380048	0.00260009	0.00282331	0	0	0	0	0.000424603	0	0	0	0	0	0	0	0	0	0	0	0	0	0.00222607	0	0.000289526	0	0
k__Bacteria;p__Firmicutes;c__Clostridia;o__Clostridiales;f__Lachnospiraceae;g__NA;s__sp32728	0	0	0	0.000261912	0.000906032	0.000430808	0	0	0	0	0	0	0	0	0	0	0	0	0	0	0	0	0	0	0	0	0	0	0	0	0	0	0	0	0
k__Bacteria;p__Firmicutes;c__Clostridia;o__Clostridiales;f__Lachnospiraceae;g__NA;s__sp32746-sp32777	0.000578536	0.000322797	0.0026828	0.00508545	0.00887911	0.016634	0.0141134	0.00784694	0.000480633	0.0146189	0.0236652	0.00234182	0	0	0	0	0	0	0	0	0	0	0	0	0	0	0	0	0	0	0	0	0	0	0
k__Bacteria;p__Firmicutes;c__Clostridia;o__Clostridiales;f__Lachnospiraceae;g__NA;s__sp32758	0	0	0	0	0	0	0	0	0	0.00842151	0.00271027	0.00258257	0	0	0	0	0	0	0	0	0	0	0	0	0	0	0	0	0	0	0	0	0	0	0
k__Bacteria;p__Firmicutes;c__Clostridia;o__Clostridiales;f__Lachnospiraceae;g__NA;s__sp32761	0.0119652	0.0167854	0.022749	0.0142742	0.00898266	0.0151261	0	0	0	0	0	0	0.00123395	0.00187451	0.00143778	0	0.00181973	0.00100274	0	0	0	0	0	0	0.000457992	0.00232299	0.00228749	0	0.00185971	0.00221959	0	0	0	0	0
k__Bacteria;p__Firmicutes;c__Clostridia;o__Clostridiales;f__Lachnospiraceae;g__NA;s__sp32763	0.0169879	0.0134085	0.0139615	0.0135103	0.0274657	0.0183093	0	0.000837595	0.00050248	0.00179227	0	0.000984877	0	0	0	0	0	0	0	0	0	0	0	0	0	0	0	0	0	0	0	0	0	0	0
k__Bacteria;p__Firmicutes;c__Clostridia;o__Clostridiales;f__Lachnospiraceae;g__NA;s__sp32766	0.0272175	0.0392322	0.0551069	0.173626	0.0542066	0.10684	0	0	0	0.0074282	0.00209329	0.00172901	0.000376459	0	0	0	0	0	0	0	0	0	0	0	0	0	0	0	0	0	0	0	0	0	0
k__Bacteria;p__Firmicutes;c__Clostridia;o__Clostridiales;f__Lachnospiraceae;g__NA;s__sp32790	0	0	0	0	0	0	0	0.000308588	0.000589867	0.00159793	0.00141022	0.000612812	0.000962061	0.00305841	0.00572935	0.000260829	0.00594444	0.000768768	0	0.0014186	0	0.00147101	0.0032009	0.00425643	0.0134344	0.0229638	0.0261954	0.000658177	0.000810643	0.00315675	0.00485407	0.00345166	0.00311241	0.00685731	0.0031738
k__Bacteria;p__Firmicutes;c__Clostridia;o__Clostridiales;f__Lachnospiraceae;g__NA;s__sp32796	0	0	0	0	0	0	0.0261541	0.0122333	0	0	0.00612564	0	0	0	0	0	0	0	0	0	0	0	0	0	0	0	0	0	0	0	0	0	0	0	0
k__Bacteria;p__Firmicutes;c__Clostridia;o__Clostridiales;f__Lachnospiraceae;g__NA;s__sp32798	0	0	0	0	0	0.000598344	0.0544795	0.0142612	0.00152929	0	0	0	0	0	0	0	0	0	0	0	0	0	0	0	0	0	0	0	0	0	0	0	0	0	0
k__Bacteria;p__Firmicutes;c__Clostridia;o__Clostridiales;f__Lachnospiraceae;g__NA;s__sp32843	0.00470718	0.00648077	0.0100468	0	0	0	0	0.00297567	0	0	0	0	0.0459489	0.0789019	0.0474468	0.00940992	0.0666626	0.0191189	0	0.00798309	0	0.00638315	0.00932191	0.0156178	0.0452649	0.0979771	0.0816362	0.0335957	0.0697153	0.100843	0.0307321	0.00201557	0.00236447	0.0065954	0.0150819
k__Bacteria;p__Firmicutes;c__Clostridia;o__Clostridiales;f__Lachnospiraceae;g__NA;s__sp32862	0	0	0	0	0	0	0.00185053	0	0.00430385	0	0	0	0	0.000320639	0	0.000441404	0.000545918	0.000835617	0	0	0	0	0	0	0	0	0.000590319	0	0	0	0	0	0.000747943	0	0
k__Bacteria;p__Firmicutes;c__Clostridia;o__Clostridiales;f__Lachnospiraceae;g__NA;s__sp32862-sp32872-sp32880	0.000867804	0.00106771	0	0	0	0	0.0052555	0.00134456	0.008564	0	0	0.0278173	0	0	0	0	0	0.000935891	0	0.0017802	0	0.00107699	0.000926576	0	0	0	0.00130362	0	0	0	0	0.00571918	0.00509084	0.00480964	0.0034277
k__Bacteria;p__Firmicutes;c__Clostridia;o__Clostridiales;f__Lachnospiraceae;g__NA;s__sp32872	0.00236674	0.0035756	0.00292918	0.00259729	0.00245923	0.0021301	0.0015051	0.00731793	0.00233762	0.000626215	0.000440694	0.0228054	0.00863764	0.00604282	0.00623039	0.0140647	0.00718792	0.00909152	0	0.00219744	0.00146719	0.00281069	0.00202162	0.00189902	0.0099486	0.00375067	0.00368949	0.00981542	0.0104668	0.0136628	0.00590527	0.00294777	0.00627307	0.00783352	0.00205662
k__Bacteria;p__Firmicutes;c__Clostridia;o__Clostridiales;f__Lachnospiraceae;g__NA;s__sp32880	0	0	0	0	0	0	0	0	0	0.181386	0.194544	0.0308595	0	0	0	0	0	0	0	0	0	0	0	0	0	0	0	0	0	0	0	0	0	0	0
k__Bacteria;p__Firmicutes;c__Clostridia;o__Clostridiales;f__Lachnospiraceae;g__NA;s__sp32883	0.00628501	0.00806992	0.00574886	0.00261912	0.00497023	0.0018429	0	0	0	0	0	0	0	0	0	0	0	0.000367672	0	0	0	0	0	0	0	0	0	0	0	0	0	0	0	0	0
k__Bacteria;p__Firmicutes;c__Clostridia;o__Clostridiales;f__Lachnospiraceae;g__NA;s__sp32885	0	0	0	0	0	0	0.000296084	0.000242462	0.00109235	0.000971712	0.000793249	0.000700357	0.000250973	0.00086326	0.000261415	0.000983126	0.00230499	0.000768768	0	0.000584128	0.000373014	0	0.000477327	0.000425643	0.00162842	0.00133088	0.00110685	0.000543712	0.0015736	0.000641215	0.0005256	0.00176362	0.00241272	0.000880973	0.000583979
k__Bacteria;p__Firmicutes;c__Clostridia;o__Clostridiales;f__Lachnospiraceae;g__NA;s__sp32912	0	0	0	0	0.000336526	0.000263271	0.000789558	0.000396755	0.000262163	0	0	0.000372065	0	0	0	0	0	0	0	0	0	0	0	0	0	0	0	0	0	0	0	0	0	0	0
k__Bacteria;p__Firmicutes;c__Clostridia;o__Clostridiales;f__Lachnospiraceae;g__NA;s__sp33374	0.0100981	0.0110496	0.00829478	0.00547832	0.00934507	0.00605524	0	0	0	0	0	0	0	0	0	0	0	0.000401096	0	0	0	0	0	0	0	0	0	0	0	0	0	0	0	0	0
k__Bacteria;p__Firmicutes;c__Clostridia;o__Clostridiales;f__Lachnospiraceae;g__NA;s__sp33413	0.00475978	0.00494128	0.0038052	0.00347033	0.00385711	0.00318319	0	0	0	0	0.00037459	0.000306406	0	0.000468627	0	0.000341085	0.000697562	0.000701919	0	0	0.000273543	0	0	0	0	0.000387165	0.000713302	0	0	0	0.00352461	0	0	0	0
k__Bacteria;p__Firmicutes;c__Clostridia;o__Clostridiales;f__Lachnospiraceae;g__NA;s__sp33416-sp33419	0	0.000794577	0	0.0022699	0.000828372	0.00392514	0.00266476	0	0	0	0.00037459	0	0	0	0	0	0	0	0	0	0	0	0	0	0	0	0.000418142	0	0	0	0	0	0.000386035	0	0
k__Bacteria;p__Firmicutes;c__Clostridia;o__Clostridiales;f__Lachnospiraceae;g__NA;s__sp33417	0	0	0	0.000305563	0.000880145	0.000741946	0.00130771	0.000947805	0	0	0	0	0	0	0	0	0	0	0	0	0	0	0	0	0	0	0	0	0	0	0	0	0	0	0
k__Bacteria;p__Firmicutes;c__Clostridia;o__Clostridiales;f__Lachnospiraceae;g__NA;s__sp33419	0.00128856	0.00253271	0.00169728	0	0.000362413	0	0.0028128	0.00324017	0	0.0143382	0.0111716	0.00102865	0	0	0	0	0	0	0	0	0	0	0	0	0	0	0	0	0	0	0.000494682	0	0	0	0
k__Bacteria;p__Firmicutes;c__Clostridia;o__Clostridiales;f__Lachnospiraceae;g__NA;s__sp33421-sp33679	0	0	0	0	0	0	0	0	0	0.00140358	0.000242382	0	0	0	0	0	0	0	0	0	0	0	0	0	0	0	0	0	0	0	0	0	0	0	0
k__Bacteria;p__Firmicutes;c__Clostridia;o__Clostridiales;f__Lachnospiraceae;g__NA;s__sp33425	0	0	0	0	0	0	0.00249204	0.000617175	0.000524327	0	0	0	0	0	0	0	0	0	0.00458054	0.064115	0.0488897	0.00160235	0.000421171	0.00825093	0.00185741	0	0.000491932	0	0	0.000295946	0.0129236	0.0501625	0.0630926	0.0221672	0.0201853
k__Bacteria;p__Firmicutes;c__Clostridia;o__Clostridiales;f__Lachnospiraceae;g__NA;s__sp33426	0	0	0	0	0	0.000311139	0	0	0	0.00114446	0.000418659	0.000481495	0.00033463	0.000517956	0	0.000260829	0	0.000601644	0	0	0	0	0	0	0.00134853	0.000459759	0.000688705	0.00120189	0.00131133	0.00120844	0.000340094	0	0	0	0
k__Bacteria;p__Firmicutes;c__Clostridia;o__Clostridiales;f__Lachnospiraceae;g__NA;s__sp33428	0.00383938	0.00633179	0.00358619	0.00752996	0.00786953	0.00572017	0	0	0	0	0	0	0	0	0	0	0	0	0	0	0	0	0	0	0	0	0	0	0	0	0	0	0	0	0
k__Bacteria;p__Firmicutes;c__Clostridia;o__Clostridiales;f__Lachnospiraceae;g__NA;s__sp33432-sp33629	0.00202488	0.00216026	0.00276493	0.00231355	0.00528087	0.00337466	0.00370105	0.00321813	0	0.00654286	0.00500187	0	0.00142218	0	0.000958522	0.000381212	0.00118282	0	0	0	0.00203914	0	0	0	0	0.00033877	0.000319756	0	0	0.000567229	0.000680188	0	0	0	0
k__Bacteria;p__Firmicutes;c__Clostridia;o__Clostridiales;f__Lachnospiraceae;g__NA;s__sp33433	0	0.000422119	0.000355882	0.000567475	0.000310639	0.000718013	0	0	0	0	0	0	0	0	0	0	0	0	0	0	0	0	0	0	0	0	0	0	0	0	0	0	0	0	0
k__Bacteria;p__Firmicutes;c__Clostridia;o__Clostridiales;f__Lachnospiraceae;g__NA;s__sp33436	0.000841507	0.00119187	0.00101289	0.00111312	0.00152731	0.00095735	0.00143107	0	0	0.000906932	0.000594936	0	0	0.000394633	0	0	0	0	0	0	0.000472484	0	0	0	0	0	0	0	0	0	0.00108212	0	0.000506671	0	0
k__Bacteria;p__Firmicutes;c__Clostridia;o__Clostridiales;f__Lachnospiraceae;g__NA;s__sp33436-sp33645	0	0	0	0	0	0	0	0.000881679	0	0	0	0	0.000439202	0	0	0	0	0	0	0	0	0	0	0	0	0.000362968	0.000664109	0	0	0	0	0	0	0	0
k__Bacteria;p__Firmicutes;c__Clostridia;o__Clostridiales;f__Lachnospiraceae;g__NA;s__sp33438	0	0	0	0	0	0	0	0	0	0	0	0	0	0	0	0	0.00072789	0	0	0	0	0	0	0	0	0	0	0	0	0	0	0	0	0	0
k__Bacteria;p__Firmicutes;c__Clostridia;o__Clostridiales;f__Lachnospiraceae;g__NA;s__sp33440	0.00470718	0.00603382	0.00588573	0.00408145	0.00512555	0.00339859	0	0.00211603	0	0.00408119	0.00167464	0	0.00221692	0.00239246	0.00978128	0.00240766	0.000879534	0.00113644	0.00235301	0.000862285	0.0063661	0	0.000365015	0	0.0126966	0.00394425	0.0110439	0.00620976	0.0179534	0.00542567	0.000927529	0	0.000265399	0	0.000533198
k__Bacteria;p__Firmicutes;c__Clostridia;o__Clostridiales;f__Lachnospiraceae;g__NA;s__sp33443-sp33760	0	0	0	0	0	0.000502609	0	0	0.00028401	0	0.000264416	0	0.00192412	0.00384767	0.00326769	0.000601914	0.00373044	0.00103617	0	0.000695391	0.000397881	0	0	0	0.00183197	0.00198422	0.00295159	0.00137359	0.00219351	0.00261419	0.00222607	0	0	0	0
k__Bacteria;p__Firmicutes;c__Clostridia;o__Clostridiales;f__Lachnospiraceae;g__NA;s__sp33451-sp33593	0.00825729	0.00377424	0.00320293	0.00471441	0.00248512	0.00519362	0.00397246	0.00339446	0.00380137	0.00332542	0.00436287	0.0036331	0.000564688	0.000295975	0	0	0	0	0	0	0	0	0	0	0	0	0.000418142	0	0	0	0	0	0	0	0
k__Bacteria;p__Firmicutes;c__Clostridia;o__Clostridiales;f__Lachnospiraceae;g__NA;s__sp33453	0.00499645	0.00469297	0.00544773	0.00532553	0.00553974	0.00452348	0.00143107	0.00343855	0	0.00479378	0.0109512	0.0012694	0.000899318	0.000419298	0.000239631	0.000381212	0.000545918	0	0	0	0	0	0	0	0.000407104	0.00130668	0	0	0.000309952	0	0	0	0	0	0
k__Bacteria;p__Firmicutes;c__Clostridia;o__Clostridiales;f__Lachnospiraceae;g__NA;s__sp33456	0.0026823	0.00213543	0.00161516	0.00137504	0.00168263	0.000933416	0.00120901	0.000551049	0	0.000583027	0.00143225	0.00124751	0	0	0	0	0	0	0	0	0	0	0	0	0.000279884	0.000290374	0	0	0	0	0	0	0	0	0
k__Bacteria;p__Firmicutes;c__Clostridia;o__Clostridiales;f__Lachnospiraceae;g__NA;s__sp33459	0.00128856	0.00139051	0.000958143	0.00146234	0.000983691	0.000933416	0	0	0	0	0	0	0.00194504	0.00443962	0.00276664	0.00268855	0.00564115	0.00340932	0	0	0	0	0	0	0.00564857	0.00321831	0.00255805	0.00228931	0.00529302	0.00241689	0	0	0	0	0
k__Bacteria;p__Firmicutes;c__Clostridia;o__Clostridiales;f__Lachnospiraceae;g__NA;s__sp33470	0.0027349	0.00151466	0.00101289	0	0	0	0.00123368	0.00127843	0.00056802	0.000755776	0.000594936	0.00113808	0.000397373	0.000369968	0.000435692	0.000260829	0.00148611	0.000902467	0	0.000584128	0.000497352	0.000315217	0	0	0.000610656	0.000508155	0.000688705	0	0.000739116	0	0.00126762	0.000856617	0.000506671	0.000571442	0.000634759
k__Bacteria;p__Firmicutes;c__Clostridia;o__Clostridiales;f__Lachnospiraceae;g__NA;s__sp33470-sp33680	0.000762616	0.00111737	0.000629637	0.00268459	0.00287341	0.00282418	0	0	0	0	0	0	0	0	0	0	0	0	0	0	0	0	0	0	0	0	0	0	0	0	0	0	0	0	0
k__Bacteria;p__Firmicutes;c__Clostridia;o__Clostridiales;f__Lachnospiraceae;g__NA;s__sp33477	0.0299524	0.00548755	0.000328506	0	0	0	0.033803	0	0.00056802	0.043144	0	0	0	0	0	0	0	0	0	0	0	0	0	0	0	0	0	0	0	0	0	0	0	0	0
k__Bacteria;p__Firmicutes;c__Clostridia;o__Clostridiales;f__Lachnospiraceae;g__NA;s__sp33478	0.00160412	0.00101805	0.00229954	0.00486719	0.00160497	0.00208224	0.00128303	0.000705343	0	0.0020298	0.000991561	0.0014226	0	0	0	0	0	0	0	0	0	0	0	0	0	0	0	0	0	0	0	0	0	0	0
k__Bacteria;p__Firmicutes;c__Clostridia;o__Clostridiales;f__Lachnospiraceae;g__NA;s__sp33489	0	0	0	0	0	0	0.000715537	0.000881679	0	0	0	0	0	0	0	0	0	0	0	0	0	0	0	0	0	0	0	0	0	0	0	0	0	0	0
k__Bacteria;p__Firmicutes;c__Clostridia;o__Clostridiales;f__Lachnospiraceae;g__NA;s__sp33492	0	0	0	0	0	0	0	0	0	0	0	0	0	0	0	0.00351117	0.0064297	0.00421151	0	0	0	0	0	0	0	0	0	0	0	0	0	0	0	0	0
k__Bacteria;p__Firmicutes;c__Clostridia;o__Clostridiales;f__Lachnospiraceae;g__NA;s__sp33503	0.0257712	0.0365009	0.0247748	0.0460528	0.0566399	0.0524388	0.00256606	0.000991889	0	0.00123084	0.00138819	0	0.00066926	0.00162786	0.00172098	0	0.00130414	0.00150411	0	0	0	0	0	0	0.00106865	0.00358128	0.00179555	0.000658177	0.00197892	0.000616553	0	0	0	0	0
k__Bacteria;p__Firmicutes;c__Clostridia;o__Clostridiales;f__Lachnospiraceae;g__NA;s__sp33513	0.00149893	0.00802026	0.00342194	0.000894864	0.000414186	0	0	0	0	0	0	0	0.000690174	0.00165253	0.000871384	0.000300957	0.00151644	0	0	0.0028372	0.000770895	0	0	0.000491127	0.00211185	0.000798529	0.000737898	0	0.00150207	0.000394594	0.000463765	0	0	0	0
k__Bacteria;p__Firmicutes;c__Clostridia;o__Clostridiales;f__Lachnospiraceae;g__NA;s__sp33518	0	0	0	0	0	0	0	0	0	0.000367091	0	0	0.0027607	0.000690608	0.0011328	0.00234746	0.00412471	0.00116986	0	0	0	0	0	0	0	0	0.000639512	0	0	0	0	0	0	0	0
k__Bacteria;p__Firmicutes;c__Clostridia;o__Clostridiales;f__Lachnospiraceae;g__NA;s__sp33518-sp33694-sp33762	0	0	0	0	0	0	0	0	0	0	0	0	0	0	0	0	0.000788548	0	0	0	0	0	0	0	0	0	0.000368949	0	0.000286109	0	0	0	0	0	0
k__Bacteria;p__Firmicutes;c__Clostridia;o__Clostridiales;f__Lachnospiraceae;g__NA;s__sp33518-sp33762	0	0	0	0	0	0	0	0	0	0	0	0	0	0	0	0	0.00100085	0	0	0	0	0	0	0	0.000534324	0	0.000688705	0.000457862	0	0.000443918	0	0	0	0	0
k__Bacteria;p__Firmicutes;c__Clostridia;o__Clostridiales;f__Lachnospiraceae;g__NA;s__sp33522	0	0	0	0	0	0	0	0	0	0	0	0	0.0072782	0.00332972	0.00468369	0.0142052	0.0225039	0.01708	0	0	0	0	0	0	0.00267162	0.0144461	0.0121261	0.0069824	0.0113013	0.0099635	0	0	0	0	0
k__Bacteria;p__Firmicutes;c__Clostridia;o__Clostridiales;f__Lachnospiraceae;g__NA;s__sp33524	0	0	0	0.000414693	0	0.00150783	0	0	0	0	0	0	0	0	0	0	0	0	0	0	0	0	0	0	0	0	0	0	0	0	0	0	0	0	0
k__Bacteria;p__Firmicutes;c__Clostridia;o__Clostridiales;f__Lachnospiraceae;g__NA;s__sp33525	0.00586425	0.00300449	0.00520135	0.00329572	0.00753301	0.0054569	0.00325693	0.0033063	0.00152929	0.00187864	0.00246788	0.00354556	0	0	0	0	0	0	0	0	0	0	0	0	0	0	0	0	0	0	0	0	0	0	0
k__Bacteria;p__Firmicutes;c__Clostridia;o__Clostridiales;f__Lachnospiraceae;g__NA;s__sp33529	0.00131486	0.00283068	0.00511922	0.00333937	0.00621279	0.00280025	0	0	0	0	0	0	0	0	0	0	0	0	0	0	0	0	0	0	0	0	0.000762495	0	0	0	0	0	0	0	0
k__Bacteria;p__Firmicutes;c__Clostridia;o__Clostridiales;f__Lachnospiraceae;g__NA;s__sp33537	0.00134115	0	0	0.000545649	0.000569506	0.00057441	0	0	0	0	0	0	0.00470573	0.00234313	0.00100209	0	0.00834041	0	0	0	0	0	0	0	0	0	0	0.000658177	0.00219351	0.00360067	0	0	0	0	0
k__Bacteria;p__Firmicutes;c__Clostridia;o__Clostridiales;f__Lachnospiraceae;g__NA;s__sp33539	0.00883583	0.00921213	0.0106764	0.0175262	0.0158685	0.0186444	0	0	0	0	0.00037459	0	0.000481031	0	0	0	0	0	0	0	0	0	0	0	0	0.000604946	0.00108225	0	0	0	0	0	0	0	0
k__Bacteria;p__Firmicutes;c__Clostridia;o__Clostridiales;f__Lachnospiraceae;g__NA;s__sp33547-sp33645-sp33744	0	0.00111737	0	0.00133138	0	0.00126849	0.00463865	0.00522395	0	0.00628374	0.00751383	0.00161957	0	0	0	0	0	0	0	0	0	0	0	0	0	0	0	0	0	0	0.000463765	0	0	0	0
k__Bacteria;p__Firmicutes;c__Clostridia;o__Clostridiales;f__Lachnospiraceae;g__NA;s__sp33558	0.00215636	0.0050406	0.00495497	0	0.000336526	0.000311139	0.0185299	0.0035708	0.000415092	0.00107968	0	0.114465	0	0	0	0.000220702	0	0	0	0	0	0	0	0	0	0	0	0	0	0	0.000463765	0	0	0	0
k__Bacteria;p__Firmicutes;c__Clostridia;o__Clostridiales;f__Lachnospiraceae;g__NA;s__sp33565	0.0139638	0.00814441	0.0192997	0.000982168	0.000284753	0.000670145	0	0	0	0	0	0	0	0	0	0	0	0	0	0	0	0	0	0	0	0	0	0	0	0	0	0	0	0	0
k__Bacteria;p__Firmicutes;c__Clostridia;o__Clostridiales;f__Lachnospiraceae;g__NA;s__sp33577	0.00444421	0.00494128	0.00405158	0.00386319	0.00282164	0.00315926	0.00066619	0.000462881	0	0	0	0	0.00167315	0.00263911	0.00211311	0.00178568	0.00169841	0.00180493	0	0	0	0	0	0	0.00302784	0.00266176	0.00245966	0.00160252	0.00193124	0.0011098	0	0	0	0	0
k__Bacteria;p__Firmicutes;c__Clostridia;o__Clostridiales;f__Lachnospiraceae;g__NA;s__sp33582	0.000394457	0.00139051	0.000492759	0	0	0	0	0	0	0	0	0.000262634	0	0	0	0.000762425	0.00260827	0.000367672	0	0.00278156	0.00188994	0.000341485	0	0.000687578	0.00279884	0.00365387	0.00563262	0	0	0	0.00160772	0.00105817	0.00125461	0.000952404	0.000736321
k__Bacteria;p__Firmicutes;c__Clostridia;o__Clostridiales;f__Lachnospiraceae;g__NA;s__sp33589	0.0138849	0.0152708	0.0078294	0.00194251	0.00476314	0.00287205	0.00145575	0.00617175	0	0.0163895	0.0105546	0	0	0	0	0	0	0	0	0	0	0	0	0	0	0	0	0	0	0	0	0	0	0	0
k__Bacteria;p__Firmicutes;c__Clostridia;o__Clostridiales;f__Lachnospiraceae;g__NA;s__sp33597	0	0	0	0	0.000310639	0	0	0	0	0	0.000264416	0	0	0	0	0	0	0	0	0	0	0	0	0	0	0	0	0	0	0	0	0	0	0	0
k__Bacteria;p__Firmicutes;c__Clostridia;o__Clostridiales;f__Lachnospiraceae;g__NA;s__sp33614	0	0	0	0	0	0	0	0	0	0	0	0	0	0	0	0	0.00048526	0	0	0	0	0	0	0	0	0	0	0	0	0	0	0	0	0	0
k__Bacteria;p__Firmicutes;c__Clostridia;o__Clostridiales;f__Lachnospiraceae;g__NA;s__sp33616-sp33639	0.00715281	0.00883967	0.00457171	0.00604579	0.0057986	0.00449955	0	0	0	0	0	0	0.00100389	0.000567285	0.000370338	0.0011637	0	0	0	0	0	0	0	0	0.00076332	0.00104051	0.000295159	0.000457862	0	0	0	0	0	0	0
k__Bacteria;p__Firmicutes;c__Clostridia;o__Clostridiales;f__Lachnospiraceae;g__NA;s__sp33631	0.000394457	0.000670424	0	0.000436519	0.000802485	0.000933416	0.00172716	0.00216011	0	0.00295832	0.00531036	0.00102865	0.000481031	0.000715272	0.000718892	0.000642042	0.000849205	0.000802193	0	0	0	0	0	0	0.00038166	0.000967914	0.00152499	0	0.00138286	0.00069054	0	0	0	0	0
k__Bacteria;p__Firmicutes;c__Clostridia;o__Clostridiales;f__Lachnospiraceae;g__NA;s__sp33636	0	0	0	0.000305563	0	0.000406874	0.00574897	0.00412185	0.000393245	0.00192183	0.0071172	0.00113808	0	0	0	0	0	0	0	0	0	0	0	0	0	0	0	0	0	0	0	0	0	0	0
k__Bacteria;p__Firmicutes;c__Clostridia;o__Clostridiales;f__Lachnospiraceae;g__NA;s__sp33639	0.00226155	0.0021106	0.00120452	0.0011786	0.00165674	0	0	0	0	0	0	0	0.000773832	0.000937253	0.00111101	0.00126402	0.000909863	0.00183836	0	0	0	0	0	0	0.00262073	0.000774331	0.00228749	0.00260409	0.00197892	0.00268817	0	0	0	0	0
k__Bacteria;p__Firmicutes;c__Clostridia;o__Clostridiales;f__Lachnospiraceae;g__NA;s__sp33645-sp33744	0.00170931	0.00312865	0.0041337	0.00410328	0.00357235	0.00325499	0.0132498	0.0133133	0.00157298	0.0156122	0.0194126	0.00466175	0	0	0	0	0	0	0	0	0	0	0	0.00036016	0	0	0	0	0	0	0	0	0.000796198	0	0.000406246
k__Bacteria;p__Firmicutes;c__Clostridia;o__Clostridiales;f__Lachnospiraceae;g__NA;s__sp33651	0	0.000347627	0	0.00375407	0.000595392	0.00126849	0	0	0	0	0	0	0.000648346	0.00147987	0.00117637	0.000601914	0.00448866	0.000367672	0.00498839	0.00806654	0	0.00231159	0.00160045	0.00150612	0.000407104	0.00135508	0.00125443	0	0.00212198	0.000394594	0.00655454	0.000352725	0.00332955	0.000476202	0
k__Bacteria;p__Firmicutes;c__Clostridia;o__Clostridiales;f__Lachnospiraceae;g__NA;s__sp33658	0.00494386	0.00546272	0.00405158	0.0112622	0.00528087	0.00442774	0	0.00101393	0	0.0026992	0.00207126	0	0.000481031	0.00120856	0.000718892	0.00128408	0.00151644	0.000969316	0	0	0	0	0	0	0.000966872	0.00295214	0.00189394	0.000686794	0.00126365	0.000641215	0	0	0	0	0
k__Bacteria;p__Firmicutes;c__Clostridia;o__Clostridiales;f__Lachnospiraceae;g__NA;s__sp33670	0.00255082	0.00297966	0.00235429	0.00128773	0.00551385	0.00203437	0	0	0	0.000604621	0	0	0.000230058	0	0	0	0.000424603	0	0	0.000862285	0	0	0	0	0	0	0.000270563	0	0	0	0.000432847	0	0	0	0.000279294
k__Bacteria;p__Firmicutes;c__Clostridia;o__Clostridiales;f__Lachnospiraceae;g__NA;s__sp33673	0	0	0	0.000240086	0	0.000263271	0	0	0	0	0	0	0	0	0	0	0	0	0	0	0	0	0	0	0	0	0	0	0	0	0	0	0	0	0
k__Bacteria;p__Firmicutes;c__Clostridia;o__Clostridiales;f__Lachnospiraceae;g__NA;s__sp33674	0	0	0	0	0	0	0.000814232	0.0208958	0.00113604	0.000690995	0.0155345	0.00317349	0	0	0	0	0	0	0	0	0	0	0	0	0	0	0	0	0	0	0	0	0	0	0
k__Bacteria;p__Firmicutes;c__Clostridia;o__Clostridiales;f__Lachnospiraceae;g__NA;s__sp33694	0.00394457	0.00509026	0.00377782	0.00940699	0.0139011	0.00648605	0	0	0	0	0	0	0	0	0	0	0.00100085	0	0	0	0	0	0	0	0	0	0.000910075	0	0	0	0	0	0	0	0
k__Bacteria;p__Firmicutes;c__Clostridia;o__Clostridiales;f__Lachnospiraceae;g__NA;s__sp33714	0.00107818	0.00417153	0.00131402	0.00307746	0.00473725	0.00296779	0.00226998	0.0017854	0	0.00488016	0.00564088	0.00203541	0	0	0	0	0	0	0	0	0	0	0	0	0	0	0	0	0	0	0	0	0	0	0
k__Bacteria;p__Firmicutes;c__Clostridia;o__Clostridiales;f__Lachnospiraceae;g__NA;s__sp33718	0.0026823	0.00188712	0.00158778	0.00120043	0.00137199	0.00114882	0	0	0	0	0	0	0	0	0	0	0	0	0	0	0	0	0	0	0	0	0	0	0	0	0	0	0	0	0
k__Bacteria;p__Firmicutes;c__Clostridia;o__Clostridiales;f__Lachnospiraceae;g__NA;s__sp33721	0	0.00044695	0	0.000720257	0.000414186	0.000646211	0	0	0	0.000388685	0	0	0	0.000739937	0.000239631	0.000280893	0.000576247	0.000367672	0	0	0.0018402	0	0	0	0.00228996	0.00147607	0.00125443	0.000972958	0.00283725	0.00081385	0	0	0	0	0
k__Bacteria;p__Firmicutes;c__Clostridia;o__Clostridiales;f__Lachnospiraceae;g__NA;s__sp33731	0.00570647	0.00245822	0.00287443	0.00279372	0.0015532	0.00102915	0	0	0	0.000367091	0.000639006	0	0	0	0	0	0	0	0	0	0	0	0	0	0	0	0	0	0	0	0	0	0	0	0
k__Bacteria;p__Firmicutes;c__Clostridia;o__Clostridiales;f__Lachnospiraceae;g__NA;s__sp33733	0	0	0	0	0.000388299	0	0	0	0	0	0	0	0	0	0	0	0	0	0	0	0	0	0	0	0	0	0	0	0	0	0	0	0	0	0
k__Bacteria;p__Firmicutes;c__Clostridia;o__Clostridiales;f__Lachnospiraceae;g__NA;s__sp33734	0.00523312	0.00238373	0.00542035	0	0	0	0	0	0	0	0	0	0	0	0	0	0	0	0	0	0	0	0	0	0	0	0	0	0	0	0	0	0	0	0
k__Bacteria;p__Firmicutes;c__Clostridia;o__Clostridiales;f__Lachnospiraceae;g__NA;s__sp33738	0.000315565	0	0.000958143	0	0.000543619	0.00100522	0	0	0	0	0	0	0	0	0	0	0	0	0	0	0	0	0	0	0	0	0	0	0	0	0	0	0	0	0
k__Bacteria;p__Firmicutes;c__Clostridia;o__Clostridiales;f__Lachnospiraceae;g__NA;s__sp33739	0	0	0	0.000305563	0	0	0	0	0	0	0	0	0	0	0	0	0	0	0	0	0	0	0	0	0	0	0	0	0	0	0	0	0	0	0
k__Bacteria;p__Firmicutes;c__Clostridia;o__Clostridiales;f__Lachnospiraceae;g__NA;s__sp33744	0.000473348	0.000819408	0.000492759	0.00805378	0.00843904	0.00421234	0.0115473	0.0108446	0	0.0121356	0.022211	0.000437723	0	0	0	0	0	0	0	0	0	0	0	0	0	0	0	0	0	0	0	0	0	0	0
k__Bacteria;p__Firmicutes;c__Clostridia;o__Clostridiales;f__Lachnospiraceae;g__NA;s__sp33755	0	0	0	0.00205164	0	0	0	0	0	0	0	0	0	0	0	0	0	0	0	0	0	0	0	0	0	0	0	0	0	0	0	0	0	0	0
k__Bacteria;p__Firmicutes;c__Clostridia;o__Clostridiales;f__Lachnospiraceae;g__NA;s__sp33760	0.00481237	0.00513992	0.00454433	0.00515093	0.0098628	0.0092863	0.00449061	0.00381326	0	0.00988987	0.00799859	0.000525268	0.0123186	0.0163526	0.00851778	0.00126402	0.0168325	0.00424494	0	0.0017802	0.00658991	0.000604166	0.000561561	0.00153886	0.0120605	0.0122199	0.0203168	0.0100157	0.0198846	0.0180034	0.0113159	0.00297297	0.00226796	0.00219053	0.00203123
k__Bacteria;p__Firmicutes;c__Clostridia;o__Clostridiales;f__Lachnospiraceae;g__NA;s__sp33761	0	0.000397289	0.000355882	0.000261912	0.000336526	0	0.0113252	0.0164654	0.0120595	0.00023753	0.000242382	0.000919218	0	0	0	0	0	0	0	0	0	0	0	0	0	0	0	0	0	0	0	0.000428309	0	0	0
k__Bacteria;p__Firmicutes;c__Clostridia;o__Clostridiales;f__Lachnospiraceae;g__NA;s__sp33766	0	0	0.000355882	0	0.000491846	0.00057441	0	0	0	0	0	0	0	0	0	0	0	0	0	0	0	0	0	0	0	0	0	0	0	0	0	0	0	0.000380961	0
k__Bacteria;p__Firmicutes;c__Clostridia;o__Clostridiales;f__Lachnospiraceae;g__NA;s__sp33767	0.000420754	0.000819408	0.000739139	0.000698431	0.000543619	0.00150783	0	0.000374713	0	0.00293673	0.00125598	0	0.0033463	0.00130722	0	0.00182581	0.00609608	0.00424494	0	0	0	0	0	0	0	0	0	0	0	0	0	0	0.000337781	0	0
k__Bacteria;p__Firmicutes;c__Clostridia;o__Clostridiales;f__Lachnospiraceae;g__Roseburia;s__sp33136	0.000710022	0.000546272	0.00104027	0.000283737	0.000414186	0	0	0	0	0	0	0	0.000355544	0	0	0	0.00121315	0	0	0	0	0	0	0	0	0.000387165	0.000368949	0	0	0	0	0	0	0	0
k__Bacteria;p__Firmicutes;c__Clostridia;o__Clostridiales;f__Lachnospiraceae;g__Roseburia;s__sp33139	0	0	0	0	0	0	0.000370105	0.000529007	0.000240316	0.00118765	0.00147632	0.000525268	0	0.00027131	0.000392123	0.000461467	0.000424603	0.00050137	0	0	0	0	0	0	0.000407104	0	0.000270563	0	0	0.000394594	0	0	0	0	0
k__Bacteria;p__Firmicutes;c__Clostridia;o__Clostridiales;f__Lachnospiraceae;g__Roseburia;s__sp33143	0.000683725	0.00245822	0.00394207	0.00178973	0.00582449	0.00356613	0	0	0	0	0	0	0	0	0	0	0	0	0	0	0	0	0	0	0	0	0	0	0	0	0	0	0	0	0
k__Bacteria;p__Firmicutes;c__Clostridia;o__Clostridiales;f__Lachnospiraceae;g__Roseburia;s__sp33152	0	0	0	0.000305563	0.000724825	0.000837681	0	0	0	0	0	0	0.0158322	0.031472	0.0272961	0.0136033	0.0150127	0.0295809	0	0	0	0	0	0	0.0282174	0.0366597	0.0397973	0.0174846	0.0345716	0.0395827	0	0	0	0	0
k__Bacteria;p__Firmicutes;c__Clostridia;o__Clostridiales;f__Lachnospiraceae;g__Roseburia;s__sp33163	0	0	0	0	0	0	0	0	0	0	0	0	0	0	0	0	0	0	0	0	0.000671425	0	0	0	0	0	0	0	0	0	0	0	0	0	0
k__Bacteria;p__Firmicutes;c__Clostridia;o__Clostridiales;f__Lachnospiraceae;g__Roseburia;s__sp33164-sp33173	0.000894102	0.00218509	0.00353144	0.000894864	0	0.00112489	0	0	0	0	0	0	0	0	0	0	0	0	0	0	0	0	0	0	0	0	0	0	0	0	0	0	0	0	0
k__Bacteria;p__Firmicutes;c__Clostridia;o__Clostridiales;f__Lachnospiraceae;g__Roseburia;s__sp33177	0	0	0	0.00148417	0	0.000670145	0	0	0	0	0	0	0	0	0	0	0	0	0	0	0	0	0	0	0	0	0	0	0	0	0	0	0	0	0
k__Bacteria;p__Firmicutes;c__Clostridia;o__Clostridiales;f__Lachnospiraceae;g__Tyzzerella;s__sp33258-sp33301	0	0.00109254	0	0.00202981	0.00181206	0.00239338	0	0	0	0.00183546	0.00152039	0	0	0	0	0	0	0	0	0	0	0	0	0	0	0	0	0	0	0	0	0	0	0	0
k__Bacteria;p__Firmicutes;c__Clostridia;o__Clostridiales;f__Lachnospiraceae;g__Tyzzerella;s__sp33287	0	0	0	0	0	0	0	0	0	0	0	0.000393951	0	0	0	0	0.000545918	0	0.00119219	0.0127952	0.00422749	0.000525362	0.000336937	0.00134241	0	0	0	0	0	0	0.00417388	0	0.00250923	0	0.000710931
k__Bacteria;p__Firmicutes;c__Clostridia;o__Clostridiales;f__Lachnospiraceae;g__Tyzzerella;s__sp33301	0.000447051	0	0.000766514	0	0	0	0	0	0	0	0	0	0	0	0	0	0	0	0	0	0	0	0	0	0	0	0	0	0	0	0	0	0	0	0
k__Bacteria;p__Firmicutes;c__Clostridia;o__Clostridiales;f__NA;g__NA;s__sp31072	0	0	0	0.000458345	0	0	0.00115966	0	0	0	0	0	0	0	0	0	0	0	0	0	0	0	0.000308859	0	0	0	0	0	0	0	0.000432847	0	0	0	0.000812492
k__Bacteria;p__Firmicutes;c__Clostridia;o__Clostridiales;f__NA;g__NA;s__sp31082	0.000473348	0	0	0.00927603	0.00111312	0.00145996	0	0.000264504	0	0	0	0	0	0	0	0	0	0	0	0	0	0	0	0	0	0	0	0	0	0	0	0	0	0	0
k__Bacteria;p__Firmicutes;c__Clostridia;o__Clostridiales;f__NA;g__NA;s__sp31106	0	0	0	0	0	0	0.000271411	0	0	0	0	0	0	0	0	0	0	0	0	0	0	0	0	0	0	0	0	0	0	0	0	0	0	0	0
k__Bacteria;p__Firmicutes;c__Clostridia;o__Clostridiales;f__NA;g__NA;s__sp31115	0	0	0	0.000436519	0	0	0	0	0	0	0	0	0	0	0	0	0	0	0	0	0	0	0	0	0	0	0	0	0	0	0	0	0	0	0
k__Bacteria;p__Firmicutes;c__Clostridia;o__Clostridiales;f__NA;g__NA;s__sp31119	0.000341862	0.00047178	0.000328506	0.00316476	0.000647165	0.000813748	0.00907992	0.00321813	0.000655408	0.00161952	0	0.000919218	0	0	0	0	0	0	0	0.000584128	0	0.000499094	0.00148814	0.000425643	0	0	0	0	0	0	0	0.000478698	0.000265399	0.000333341	0.00436714
k__Bacteria;p__Firmicutes;c__Clostridia;o__Clostridiales;f__NA;g__NA;s__sp31125	0	0	0	0	0	0	0	0	0	0	0	0	0	0	0	0	0	0	0	0.000472866	0	0.000788043	0.00151622	0.0025866	0	0	0	0	0	0	0.00355553	0.000453503	0.0027505	0	0.00180272
k__Bacteria;p__Firmicutes;c__Clostridia;o__Clostridiales;f__NA;g__NA;s__sp31126	0	0	0	0	0	0	0.000271411	0	0	0	0	0	0	0	0	0	0	0	0	0	0	0	0	0	0	0	0	0	0	0	0	0	0	0	0.013076
k__Bacteria;p__Firmicutes;c__Clostridia;o__Clostridiales;f__Peptococcaceae;g__NA;s__sp34196	0	0	0	0	0	0	0	0	0	0	0	0	0	0	0	0	0	0	0	0	0	0	0	0	0	0	0	0.000429246	0.000286109	0	0	0	0	0	0
k__Bacteria;p__Firmicutes;c__Clostridia;o__Clostridiales;f__Peptococcaceae;g__NA;s__sp34246	0.00173561	0.00144017	0.00120452	0.00124408	0.00129433	0.000981284	0.00318291	0.00233645	0	0.00256964	0.00332724	0.000919218	0.00138035	0.00143054	0.00139421	0.000541723	0.00136479	0.00123671	0	0.0008901	0	0	0	0.000556611	0.00241718	0.00246818	0.0028778	0.0015739	0.00300415	0.00135642	0.00145313	0.000277141	0.000579053	0.000738113	0.000863273
k__Bacteria;p__Firmicutes;c__Clostridia;o__Clostridiales;f__Peptostreptococcaceae;g__Intestinibacter;s__sp34281	0	0	0	0	0	0	0	0	0	0	0	0	0	0	0	0	0	0	0.0527389	0.0103474	0.0154428	0.00940398	0.00238663	0.0057953	0	0	0	0	0	0	0	0	0	0.000452392	0.000355465
k__Bacteria;p__Firmicutes;c__Clostridia;o__Clostridiales;f__Peptostreptococcaceae;g__Peptoclostridium;s__difficile	0	0	0	0	0	0	0	0	0	0	0	0	0	0	0	0	0	0	0.00288637	0	0.00109417	0	0	0	0	0	0	0	0	0	0	0	0	0	0
k__Bacteria;p__Firmicutes;c__Clostridia;o__Clostridiales;f__Peptostreptococcaceae;g__Romboutsia;s__ilealis	0	0	0	0.000349215	0.000310639	0	0.00799428	0.0186695	0.0275927	0.00550637	0.007624	0.012497	0.0152257	0.0159086	0.0108705	0.035854	0.0370314	0.0347617	0.0268244	0.0232539	0.00688832	0.0439203	0.0164818	0.011034	0.0464862	0.0216813	0.0287288	0.0734869	0.0411282	0.0328746	0.0115941	0.0229523	0.0248028	0.0330722	0.0228006
k__Bacteria;p__Firmicutes;c__Clostridia;o__Clostridiales;f__Ruminococcaceae;g__Anaerotruncus;s__colihominis	0.00105188	0.00377424	0.00325769	0.00305563	0.00315817	0.00528936	0	0	0	0	0	0	0	0	0	0	0	0	0	0	0	0	0	0	0	0	0	0	0	0	0	0	0	0	0
k__Bacteria;p__Firmicutes;c__Clostridia;o__Clostridiales;f__Ruminococcaceae;g__Anaerotruncus;s__sp34438	0	0	0	0	0	0.000359006	0	0.000264504	0	0	0	0	0	0.000394633	0.000261415	0	0.00106151	0	0	0	0	0	0	0	0.000279884	0.000314572	0.000393546	0	0.000548376	0	0	0	0.000265399	0	0
k__Bacteria;p__Firmicutes;c__Clostridia;o__Clostridiales;f__Ruminococcaceae;g__Anaerotruncus;s__sp34443	0	0	0	0	0	0	0	0	0	0	0	0	0	0	0	0	0	0	0	0	0	0	0	0	0	0	0.000344353	0	0	0	0	0	0	0	0
k__Bacteria;p__Firmicutes;c__Clostridia;o__Clostridiales;f__Ruminococcaceae;g__Anaerotruncus;s__sp34450-sp34478	0	0	0	0	0	0	0.000271411	0	0.000262163	0	0	0.000547154	0	0	0	0	0	0	0	0	0	0	0	0	0	0	0	0	0	0	0	0	0	0	0
k__Bacteria;p__Firmicutes;c__Clostridia;o__Clostridiales;f__Ruminococcaceae;g__Anaerotruncus;s__sp34452-sp34475	0.000420754	0	0	0.00113495	0.000362413	0.00038294	0	0	0	0.00105809	0.000440694	0	0	0.000567285	0.000370338	0	0.000909863	0	0	0	0	0	0	0	0.000966872	0.000943716	0.000737898	0	0.000619904	0.000517905	0.000371012	0	0	0	0
k__Bacteria;p__Firmicutes;c__Clostridia;o__Clostridiales;f__Ruminococcaceae;g__Anaerotruncus;s__sp34453	0	0.00044695	0	0.00126591	0.000569506	0.00122062	0	0	0	0.000323904	0.00103563	0	0	0	0	0	0	0	0	0	0.00171586	0	0	0.000458385	0	0.000580748	0.000516529	0	0.000739116	0	0.000371012	0	0	0	0
k__Bacteria;p__Firmicutes;c__Clostridia;o__Clostridiales;f__Ruminococcaceae;g__Anaerotruncus;s__sp34455	0	0	0	0	0	0	0	0	0	0	0	0	0.000585603	0.000690608	0.000326769	0.000341085	0.00172874	0.00106959	0	0	0	0	0	0	0	0.000919518	0.00120523	0	0.000453007	0	0	0	0	0	0
k__Bacteria;p__Firmicutes;c__Clostridia;o__Clostridiales;f__Ruminococcaceae;g__Anaerotruncus;s__sp34463-sp34482	0	0	0	0	0	0	0	0	0	0	0	0	0	0	0	0	0	0	0	0	0.000273543	0	0	0	0	0	0	0	0	0	0	0	0	0	0
k__Bacteria;p__Firmicutes;c__Clostridia;o__Clostridiales;f__Ruminococcaceae;g__Anaerotruncus;s__sp34466	0.000473348	0	0	0	0	0	0.00066619	0.000551049	0	0.000323904	0.000528832	0	0.000627431	0.000813931	0.00080603	0	0.000576247	0.00056822	0	0.000584128	0.00477458	0.000394021	0	0.000884029	0.000534324	0.000435561	0.00152499	0	0.000476849	0.00046858	0.00163863	0	0.000265399	0.000357151	0
k__Bacteria;p__Firmicutes;c__Clostridia;o__Clostridiales;f__Ruminococcaceae;g__Anaerotruncus;s__sp34471	0.000341862	0	0	0.000720257	0.00129433	0.00100522	0.00165314	0.000991889	0	0.00218095	0.00306282	0	0	0	0	0	0	0	0	0	0	0	0	0	0	0	0	0	0	0	0	0	0	0	0
k__Bacteria;p__Firmicutes;c__Clostridia;o__Clostridiales;f__Ruminococcaceae;g__Anaerotruncus;s__sp34475	0.000368159	0	0	0.00130956	0.0013461	0.000933416	0.000888253	0.000529007	0	0.00107968	0.000264416	0.000350178	0	0	0	0	0	0	0	0.000500681	0	0.00173369	0.00176892	0.000687578	0	0	0	0	0	0	0.00176231	0.00193999	0.00287114	0.00133337	0.00144725
k__Bacteria;p__Firmicutes;c__Clostridia;o__Clostridiales;f__Ruminococcaceae;g__Anaerotruncus;s__sp34481	0	0	0	0	0	0	0.000345432	0	0	0	0.00110173	0	0.00296984	0.00325572	0.00357267	0.00104332	0.00412471	0.00143726	0	0.000500681	0.00213861	0.00149728	0.00106697	0.0011787	0.00203552	0.00307313	0.00255805	0	0.00119212	0	0.000834776	0.000478698	0.00123049	0	0.00162498
k__Bacteria;p__Firmicutes;c__Clostridia;o__Clostridiales;f__Ruminococcaceae;g__NA;s__sp33140	0.000394457	0.000571102	0.000492759	0.000458345	0.000543619	0.000622278	0.0014064	0.000286546	0	0.0020298	0.00116784	0	0.000292801	0.000468627	0	0	0.000636904	0	0	0	0.0019148	0	0	0.000687578	0	0.000266176	0.000639512	0	0.000524534	0	0.000494682	0.000377919	0	0.000333341	0
k__Bacteria;p__Firmicutes;c__Clostridia;o__Clostridiales;f__Ruminococcaceae;g__NA;s__sp34731	0.0044968	0.00166365	0.00657012	0.00183338	0.00639399	0.0016993	0.00120901	0	0	0	0	0	0.00129669	0.00209649	0.00143778	0.000381212	0.00133447	0.000668494	0	0	0.000497352	0	0	0	0.0027734	0.0045008	0.00865801	0.00309057	0.00491154	0.0023429	0.000401929	0.000629866	0.000482544	0	0
k__Bacteria;p__Firmicutes;c__Clostridia;o__Clostridiales;f__Ruminococcaceae;g__NA;s__sp34750	0	0	0	0	0	0	0	0	0	0	0	0	0	0	0.0002832	0	0	0	0	0	0	0	0	0	0	0	0	0	0	0	0	0	0	0	0
k__Bacteria;p__Firmicutes;c__Clostridia;o__Clostridiales;f__Ruminococcaceae;g__NA;s__sp34764	0	0	0	0	0	0	0.000616842	0.0015209	0	0.000259123	0	0	0	0	0	0	0	0	0	0	0	0	0	0	0	0	0	0	0	0	0	0	0	0	0
k__Bacteria;p__Firmicutes;c__Clostridia;o__Clostridiales;f__Ruminococcaceae;g__NA;s__sp34771	0.00315565	0.0094356	0.00240904	0.00338302	0.00512555	0.00770667	0.0472501	0.0297346	0.0014419	0.0255452	0.0157989	0.00376442	0.00445476	0.00241713	0.00174277	0.000662105	0.00275992	0.00120329	0	0.000723207	0	0.000525362	0.000589639	0.000785803	0.00264618	0.00033877	0.000270563	0	0.000286109	0	0.00361736	0.00302336	0.00294352	0.00266673	0.00068554
k__Bacteria;p__Firmicutes;c__Clostridia;o__Clostridiales;f__Ruminococcaceae;g__NA;s__sp34794	0.000447051	0.00191195	0.00104027	0.000982168	0.00152731	0.000526543	0.000814232	0.000529007	0	0.000626215	0.000837318	0.000678471	0.000564688	0.000567285	0.000849599	0.00136434	0.000545918	0.000601644	0	0.000862285	0.000795763	0.000315217	0.000308859	0.000654836	0.0012722	0.000483957	0.00113144	0.00105881	0.00226503	0.00069054	0.000834776	0.000604671	0.00060318	0.000619062	0.00114257
k__Bacteria;p__Firmicutes;c__Clostridia;o__Clostridiales;f__Ruminococcaceae;g__NA;s__sp34795-sp34820	0.00131486	0.00156432	0.000684388	0.00246633	0.00282164	0.00155569	0	0	0	0	0	0	0.000313716	0	0.000326769	0	0.000363945	0	0	0	0	0	0	0	0	0	0.000295159	0	0	0	0	0	0	0	0
k__Bacteria;p__Firmicutes;c__Clostridia;o__Clostridiales;f__Ruminococcaceae;g__NA;s__sp34820	0	0	0	0	0	0	0	0	0	0	0	0	0	0	0	0	0	0	0	0	0	0	0	0	0	0	0	0.000343397	0.000476849	0	0	0	0	0	0
k__Bacteria;p__Firmicutes;c__Clostridia;o__Clostridiales;f__Ruminococcaceae;g__NA;s__sp34829	0	0	0	0	0	0	0	0.0323135	0	0.0189808	0.0217703	0	0	0	0	0	0	0	0	0	0	0	0	0	0	0	0	0	0	0	0	0	0	0	0
k__Bacteria;p__Firmicutes;c__Clostridia;o__Clostridiales;f__Ruminococcaceae;g__NA;s__sp34838	0.00357641	0.00193678	0.00383257	0.00377589	0.00603158	0.00490642	0.0339263	0.00745019	0.0081926	0.0013388	0.000308486	0.00302029	0	0	0	0	0	0	0	0	0	0	0	0	0	0	0	0	0	0	0	0	0	0	0
k__Bacteria;p__Firmicutes;c__Clostridia;o__Clostridiales;f__Ruminococcaceae;g__NA;s__sp34858-sp34873	0	0	0	0	0	0	0	0	0	0	0	0	0	0	0	0	0	0	0	0	0.00186507	0	0.000365015	0	0	0	0	0.000515095	0	0.000739864	0	0	0	0	0.000990225
k__Bacteria;p__Firmicutes;c__Clostridia;o__Clostridiales;f__Ruminococcaceae;g__NA;s__sp34863	0.000289268	0	0	0.000567475	0	0	0.000370105	0	0	0.000431872	0	0	0	0	0	0	0	0	0	0	0	0	0	0	0	0	0	0	0	0	0	0	0	0	0
k__Bacteria;p__Firmicutes;c__Clostridia;o__Clostridiales;f__Ruminococcaceae;g__NA;s__sp34867	0	0.000347627	0.000328506	0.000567475	0.000310639	0.00057441	0.000320758	0	0	0.000367091	0.000286451	0	0	0	0	0	0	0	0	0	0	0	0	0	0	0	0	0	0	0	0	0	0	0	0
k__Bacteria;p__Firmicutes;c__Clostridia;o__Clostridiales;f__Ruminococcaceae;g__NA;s__sp34871	0.00149893	0	0	0.000654779	0.000698939	0.000789814	0.0071307	0.0013666	0.00109235	0.00259123	0.00246788	0.000809787	0.00181955	0.0022938	0.00150314	0.00176561	0.00397307	0.00340932	0.00163142	0.00837251	0.000547087	0.00294203	0.00101081	0.00445288	0	0.00217781	0.00285321	0	0.000548376	0.000863175	0.025167	0.000982591	0.00588704	0.00552394	0.00152342
k__Bacteria;p__Firmicutes;c__Clostridia;o__Clostridiales;f__Ruminococcaceae;g__NA;s__sp34871-sp34883	0	0.000322797	0	0	0	0	0	0	0	0	0	0	0	0	0	0	0	0	0	0	0.000397881	0	0	0	0	0	0	0	0	0	0	0	0	0	0
k__Bacteria;p__Firmicutes;c__Clostridia;o__Clostridiales;f__Ruminococcaceae;g__NA;s__sp34878	0.00199858	0.001465	0.00199841	0.00200799	0.00276987	0.00268058	0.00219596	0.00299771	0	0.00250486	0.00193905	0.000590926	0.0040783	0.00345304	0.00344197	0.00182581	0.00630838	0.00340932	0.00194516	0.00180802	0.011265	0.00112953	0.000673873	0.00134241	0.0156989	0.00967914	0.0105028	0.00495064	0.00834486	0.012701	0.00602894	0.00448464	0.00176129	0.00185719	0.00154881
k__Bacteria;p__Firmicutes;c__Clostridia;o__Clostridiales;f__Ruminococcaceae;g__NA;s__sp34879	0.0027086	0.00208576	0.00197104	0.00312111	0.00256278	0.00246518	0.00370105	0.00257891	0.000240316	0.00328223	0.00295265	0.00214484	0.000355544	0.000419298	0.000348554	0.000481531	0.000545918	0.000367672	0	0.00105699	0	0	0.000758108	0.000753061	0.000483436	0.000532353	0.000319756	0.00108742	0.00107291	0.000961823	0.00114395	0.00070545	0.000699689	0.000547632	0.000609369
k__Bacteria;p__Firmicutes;c__Clostridia;o__Clostridiales;f__Ruminococcaceae;g__NA;s__sp34883	0	0	0	0.000676605	0	0	0	0	0	0	0	0	0.000899318	0.00150454	0.00108923	0	0	0	0	0.00211399	0.00380474	0.000761775	0.000477327	0.00261934	0.00180652	0.00203262	0.00265643	0.00120189	0.0015736	0.00209628	0.00414296	0	0.00123049	0.000833353	0.000634759
k__Bacteria;p__Firmicutes;c__Clostridia;o__Clostridiales;f__Ruminococcaceae;g__NA;s__sp34977	0	0.000422119	0.000465384	0	0.000310639	0.000311139	0.000271411	0	0	0	0	0.00028452	0	0.000295975	0.000239631	0.000321021	0.000363945	0.000401096	0	0	0	0	0	0	0	0.000314572	0	0.00071541	0.000619904	0.000641215	0	0	0	0	0
k__Bacteria;p__Firmicutes;c__Clostridia;o__Clostridiales;f__Ruminococcaceae;g__NA;s__sp35068	0.000552239	0	0	0	0	0	0.000493474	0	0	0	0	0	0	0	0	0	0	0	0	0	0	0	0	0	0	0	0	0	0	0	0	0	0	0	0
k__Bacteria;p__Firmicutes;c__Clostridia;o__Clostridiales;f__Ruminococcaceae;g__NA;s__sp35077	0	0.000273136	0.000355882	0	0	0	0	0	0	0.000323904	0.000308486	0	0.00106663	0.00125789	0.00100209	0.000561786	0.00163775	0.000802193	0	0	0	0.0011558	0.00199354	0.00225918	0.00050888	0.00179064	0.00152499	0.000343397	0.00116828	0.000517905	0.00451397	0.00176362	0.00318479	0.00104764	0.00774406
k__Bacteria;p__Firmicutes;c__Clostridia;o__Clostridiales;f__Ruminococcaceae;g__NA;s__sp35181	0.000604833	0.00260721	0.00177941	0	0.0017344	0.00122062	0	0.000308588	0.000305857	0.000475059	0	0	0.00127578	0.00214582	0.00222203	0.00106338	0.00127381	0.000935891	0	0	0	0	0	0.00036016	0.00145031	0.00249238	0.00233668	0.00103019	0.00288494	0.00337871	0	0.000302336	0	0	0.000406246
k__Bacteria;p__Firmicutes;c__Clostridia;o__Clostridiales;f__Ruminococcaceae;g__NA;s__sp35310	0	0	0	0	0.000517732	0	0.0004688	0.000374713	0	0	0.000286451	0.000415837	0	0.000345304	0.000370338	0	0	0	0	0	0	0	0	0	0.000432548	0.00067754	0.000442739	0.000600944	0.000596061	0.000616553	0	0	0	0	0
k__Bacteria;p__Firmicutes;c__Clostridia;o__Clostridiales;f__Ruminococcaceae;g__NA;s__sp35345-sp35374	0	0	0	0	0	0	0.00103629	0.000440839	0	0	0	0	0	0	0	0	0	0	0	0	0	0	0	0	0	0	0	0	0	0	0	0	0	0	0
k__Bacteria;p__Firmicutes;c__Clostridia;o__Clostridiales;f__Ruminococcaceae;g__NA;s__sp35360	0.000525942	0.000397289	0	0.000240086	0.000336526	0.000335073	0.00130771	0.00103597	0	0.000280717	0.000396624	0	0.000230058	0.000567285	0.000304984	0	0	0	0	0	0	0	0.000365015	0.000491127	0	0	0	0	0	0	0	0	0	0	0
k__Bacteria;p__Firmicutes;c__Clostridia;o__Clostridiales;f__Ruminococcaceae;g__NA;s__sp35361	0	0	0	0	0	0	0	0.000837595	0	0	0	0	0	0	0	0	0	0	0	0	0	0	0	0	0	0	0	0	0	0	0	0	0	0	0
k__Bacteria;p__Firmicutes;c__Clostridia;o__Clostridiales;f__Ruminococcaceae;g__NA;s__sp35377	0	0	0	0	0	0	0	0.000242462	0	0	0	0	0	0	0	0	0	0	0	0	0	0	0	0	0	0	0	0	0	0	0	0	0	0	0
k__Bacteria;p__Firmicutes;c__Clostridia;o__Clostridiales;f__Ruminococcaceae;g__NA;s__sp35378	0	0	0	0	0	0	0	0	0	0	0	0.0029984	0	0	0	0	0	0	0	0	0	0	0	0	0	0	0	0	0	0	0	0	0	0	0
k__Bacteria;p__Firmicutes;c__Clostridia;o__Clostridiales;f__Ruminococcaceae;g__NA;s__sp35380	0	0	0	0	0	0	0	0.0011021	0	0	0	0	0	0	0	0	0	0	0	0	0	0	0	0	0	0	0	0	0	0	0	0	0	0	0
k__Bacteria;p__Firmicutes;c__Clostridia;o__Clostridiales;f__Ruminococcaceae;g__NA;s__sp35382-sp35403	0	0	0	0.000436519	0	0.00107702	0	0	0	0	0	0	0	0	0	0	0	0	0	0	0	0	0	0	0	0	0	0	0	0	0	0	0	0	0
k__Bacteria;p__Firmicutes;c__Clostridia;o__Clostridiales;f__Ruminococcaceae;g__NA;s__sp35383	0	0	0	0	0	0	0	0	0.000546174	0.00023753	0	0.000547154	0	0	0	0	0	0	0	0	0	0	0	0	0	0	0	0	0	0	0	0	0	0	0
k__Bacteria;p__Firmicutes;c__Clostridia;o__Clostridiales;f__Ruminococcaceae;g__NA;s__sp35384	0.000473348	0.000273136	0	0.000349215	0	0	0.000320758	0.000947805	0	0	0	0	0	0	0	0	0	0	0	0	0	0	0	0	0	0	0	0	0	0	0	0	0	0	0
k__Bacteria;p__Firmicutes;c__Clostridia;o__Clostridiales;f__Ruminococcaceae;g__NA;s__sp35388	0	0	0	0	0	0	0.000419453	0.000551049	0	0	0	0	0	0	0	0	0	0	0	0	0	0	0	0	0	0	0	0	0	0	0	0	0	0	0
k__Bacteria;p__Firmicutes;c__Clostridia;o__Clostridiales;f__Ruminococcaceae;g__NA;s__sp35400	0.000920399	0.000968391	0.000629637	0.000305563	0.00129433	0.000718013	0.000518147	0.000529007	0.00056802	0	0	0.00420214	0.000794746	0.000567285	0.000653538	0.00100319	0.00203203	0.00116986	0	0	0	0	0	0	0	0	0.000393546	0.000686794	0.000476849	0	0	0	0	0	0
k__Bacteria;p__Firmicutes;c__Clostridia;o__Clostridiales;f__Ruminococcaceae;g__NA;s__sp35403	0.00744208	0.0041467	0.00281968	0	0	0	0.000518147	0.000396755	0.000917571	0.000906932	0.000396624	0.000962991	0	0	0	0	0	0	0	0	0	0	0	0	0	0	0	0	0	0	0	0	0	0	0
k__Bacteria;p__Firmicutes;c__Clostridia;o__Clostridiales;f__Ruminococcaceae;g__NA;s__sp35423	0	0	0	0	0	0	0.000888253	0.00033063	0.000458786	0.000842151	0.00141022	0.000306406	0.000313716	0.000789266	0.000239631	0.0011637	0.00169841	0	0	0	0	0.000761775	0.0020497	0.00153886	0.00129764	0.0010889	0	0	0	0	0.00228791	0	0.00214732	0	0.00355465
k__Bacteria;p__Firmicutes;c__Clostridia;o__Clostridiales;f__Ruminococcaceae;g__NA;s__sp35424	0	0	0	0	0	0	0.00125836	0.0035708	0	0	0	0	0	0	0	0	0	0	0	0	0	0	0	0	0	0	0	0	0	0	0	0	0	0	0
k__Bacteria;p__Firmicutes;c__Clostridia;o__Clostridiales;f__Ruminococcaceae;g__NA;s__sp35498	0	0	0	0	0.000465959	0.000598344	0.007032	0.00778081	0.000240316	0	0	0	0	0	0	0	0	0	0	0	0	0	0	0	0	0	0	0	0	0	0	0	0	0	0
k__Bacteria;p__Firmicutes;c__Clostridia;o__Clostridiales;f__Ruminococcaceae;g__NA;s__sp35598	0.00168301	0.00129119	0.000848641	0	0	0	0	0	0	0	0	0	0.00453842	0.0027871	0.0057947	0.00545735	0.00227466	0.00437863	0	0.00358822	0	0	0	0.00275031	0	0	0	0	0	0	0.00340094	0	0.00200256	0	0
k__Bacteria;p__Firmicutes;c__Clostridia;o__Clostridiales;f__Ruminococcaceae;g__NA;s__sp35601	0	0	0	0	0	0	0.000567495	0.000396755	0	0.000431872	0	0	0	0	0	0	0	0	0	0	0	0	0	0	0	0	0	0	0	0	0	0	0	0	0
k__Bacteria;p__Firmicutes;c__Clostridia;o__Clostridiales;f__Ruminococcaceae;g__NA;s__sp35693	0	0	0	0	0.00535853	0.00706046	0	0	0	0	0	0	0.00125486	0.00293508	0.00206954	0	0.00382142	0.000935891	0	0.000556313	0.000671425	0.000341485	0.000308859	0.00147338	0.00305328	0.004525	0.00573101	0.000858492	0.00319489	0.00209628	0.00479223	0.000881812	0.00311241	0.00197624	0.00228513
k__Bacteria;p__Firmicutes;c__Clostridia;o__Clostridiales;f__Ruminococcaceae;g__NA;s__sp35693-sp35877	0.00160412	0.00163882	0.00344931	0.00329572	0.00225214	0.00251304	0	0	0	0	0	0.000350178	0.00824026	0.0034777	0.0052283	0.000521659	0.00536819	0	0	0.0080109	0	0	0.0014039	0.00255386	0.00234085	0.00101631	0.00191854	0	0.00391016	0.0016277	0.00309176	0	0	0	0.00162498
k__Bacteria;p__Firmicutes;c__Clostridia;o__Clostridiales;f__Ruminococcaceae;g__NA;s__sp35696	0.000736319	0.00131602	0	0.00126591	0.00383122	0.00102915	0.0037504	0.00216011	0	0.000626215	0.00246788	0	0.00292801	0.00246646	0.00566399	0.00118376	0.00515589	0.00170466	0	0.00442269	0.00661478	0.00144475	0	0.00392902	0.00173019	0.00508155	0.00617375	0.000429246	0.00150207	0.00108513	0.0187361	0.000730644	0.00697276	0.000261911	0.00647455
k__Bacteria;p__Firmicutes;c__Clostridia;o__Clostridiales;f__Ruminococcaceae;g__NA;s__sp35730	0.000394457	0	0	0	0	0.00057441	0	0	0	0.000583027	0	0	0	0	0	0	0	0	0	0	0	0	0	0	0	0	0	0	0	0	0	0	0	0	0
k__Bacteria;p__Firmicutes;c__Clostridia;o__Clostridiales;f__Ruminococcaceae;g__NA;s__sp35733	0.0132537	0.00973357	0.0139341	0.0147107	0.0219519	0.0132593	0.0220583	0.0199921	0.000873878	0.0187001	0.0285129	0.00374253	0.00161041	0.00175118	0.00185169	0.00058185	0.00291156	0.00150411	0.00112945	0.013129	0.00450103	0.00223279	0.00112312	0.00789077	0.00106865	0.00411363	0.00489473	0.000772643	0.00278957	0.000665877	0.0215805	0.0018896	0.00530798	0.00414296	0.00279294
k__Bacteria;p__Firmicutes;c__Clostridia;o__Clostridiales;f__Ruminococcaceae;g__NA;s__sp35736	0.00189339	0.00300449	0.00199841	0.00163695	0.00165674	0.00119669	0.00108564	0.00143273	0.000611714	0.00187864	0.00154243	0.00186032	0.00131761	0	0.00121994	0.000882807	0	0.000735343	0	0.00144641	0.0019148	0.000761775	0.00123543	0.00301225	0	0	0	0	0	0	0.00163863	0.00506412	0.00250923	0.00161909	0.000939444
k__Bacteria;p__Firmicutes;c__Clostridia;o__Clostridiales;f__Ruminococcaceae;g__NA;s__sp35743	0	0	0	0	0	0	0	0	0	0.000259123	0	0	0	0	0	0	0	0	0	0	0	0	0	0	0	0	0	0	0	0	0	0	0	0	0
k__Bacteria;p__Firmicutes;c__Clostridia;o__Clostridiales;f__Ruminococcaceae;g__NA;s__sp35748	0	0	0	0	0	0	0	0.000286546	0	0	0	0	0	0	0	0	0	0	0	0	0	0	0	0	0	0	0	0	0	0	0	0	0	0	0
k__Bacteria;p__Firmicutes;c__Clostridia;o__Clostridiales;f__Ruminococcaceae;g__NA;s__sp35799	0.000289268	0	0.000520135	0	0.000491846	0.000861615	0.00308421	0.00189561	0	0.0017059	0.00182888	0.000306406	0.00138035	0.00101125	0.00102388	0	0.00130414	0	0	0.000751022	0.0115137	0.0018125	0.000982732	0.00193177	0.000279884	0.00232299	0.00248426	0	0.00114444	0.00069054	0.00738931	0.00508931	0.00378797	0.00388104	0.000380856
k__Bacteria;p__Firmicutes;c__Clostridia;o__Clostridiales;f__Ruminococcaceae;g__NA;s__sp35832-sp35839	0	0	0	0	0	0	0.00120901	0.00033063	0	0.000367091	0.000837318	0	0	0	0	0	0	0	0	0	0	0	0	0	0	0	0	0	0	0	0	0	0	0	0
k__Bacteria;p__Firmicutes;c__Clostridia;o__Clostridiales;f__Ruminococcaceae;g__NA;s__sp35841	0.000631131	0.000422119	0.000520135	0.000807561	0.00176029	0.00141209	0	0	0	0	0	0	0.000313716	0.00027131	0.000762461	0	0.00448866	0	0	0.0154377	0.00072116	0.000945651	0.0032009	0.00072032	0.00175564	0.000992112	0.00194313	0	0.000357637	0	0.00918254	0.00254466	0.00762419	0.00209529	0.00741399
k__Bacteria;p__Firmicutes;c__Clostridia;o__Clostridiales;f__Ruminococcaceae;g__NA;s__sp35849	0	0	0	0	0	0	0	0	0	0	0	0	0	0	0	0	0.000424603	0	0	0.00294846	0.000746027	0	0	0.00036016	0	0	0	0	0	0	0.00142221	0	0.000289526	0.000595252	0.000330075
k__Bacteria;p__Firmicutes;c__Clostridia;o__Clostridiales;f__Ruminococcaceae;g__NA;s__sp35869	0.00102559	0.000794577	0.00106764	0.00331755	0.00261455	0.00220191	0.00816699	0.00484923	0	0.0103002	0.0081969	0.00140071	0	0	0	0	0	0	0	0.00525716	0	0.00139221	0.000954654	0.00166983	0	0	0	0	0	0	0.00318452	0.00176362	0.0044394	0.00466678	0.00510347
k__Bacteria;p__Firmicutes;c__Clostridia;o__Clostridiales;f__Ruminococcaceae;g__NA;s__sp35873	0	0	0	0	0	0	0	0	0	0	0	0	0	0	0	0	0	0	0	0	0	0	0.000449249	0	0	0	0	0	0	0	0.000680188	0.000579476	0.00152001	0.000380961	0.000533198
k__Bacteria;p__Firmicutes;c__Clostridia;o__Clostridiales;f__Ruminococcaceae;g__NA;s__sp35877	0.000289268	0	0	0.000349215	0.000362413	0.000454741	0	0	0	0	0	0	0	0	0	0	0	0	0	0	0	0	0	0	0	0	0	0	0	0	0	0	0	0	0.000279294
k__Bacteria;p__Firmicutes;c__Clostridia;o__Clostridiales;f__Ruminococcaceae;g__NA;s__sp35882	0	0	0	0	0	0	0	0	0	0	0	0	0	0	0	0	0	0	0	0	0	0	0	0	0	0	0	0	0	0	0.00265892	0	0	0	0
k__Bacteria;p__Firmicutes;c__Clostridia;o__Clostridiales;f__Ruminococcaceae;g__Oscillibacter;s__sp34634	0.01257	0.00742433	0.00706288	0.0122007	0.0230391	0.0150304	0.0180611	0.0229677	0.000720949	0.0243144	0.0298129	0.00286709	0.00401556	0.00214582	0.00204775	0.000561786	0.0028509	0.0029748	0.00392169	0.0116269	0.00382961	0.000840579	0.00407132	0.00363434	0.00183197	0.00360548	0.00349272	0.00111604	0.00147823	0.00147973	0.0163554	0.00304855	0.00750356	0.00564299	0.00891202
k__Bacteria;p__Firmicutes;c__Clostridia;o__Clostridiales;f__Ruminococcaceae;g__Oscillibacter;s__sp34638	0.000867804	0.000347627	0.000766514	0.000873038	0.00126844	0.000981284	0	0	0	0	0.000264416	0	0	0	0	0	0	0	0	0	0	0	0	0	0	0	0	0	0	0	0	0	0	0	0
k__Bacteria;p__Firmicutes;c__Clostridia;o__Clostridiales;f__Ruminococcaceae;g__Oscillibacter;s__sp34640	0	0	0	0	0	0	0	0	0	0	0	0	0.000522859	0.00054262	0.000631753	0	0.002214	0.000401096	0	0	0.00062169	0	0	0	0.000279884	0.000725935	0.00105765	0	0	0.00046858	0.00905887	0	0	0	0
k__Bacteria;p__Firmicutes;c__Clostridia;o__Clostridiales;f__Ruminococcaceae;g__Oscillibacter;s__sp34643	0.000525942	0.000347627	0.0014509	0.0015933	0.00188972	0.00311139	0	0	0	0.000669402	0.0033052	0.00028452	0.00315807	0.00189917	0.00174277	0.000260829	0.00451899	0.000434521	0	0	0.00144232	0	0	0.000556611	0.000407104	0.0022262	0.00295159	0.000629561	0.00100138	0.00135642	0.0171902	0	0	0.000476202	0.00119335
k__Bacteria;p__Firmicutes;c__Clostridia;o__Clostridiales;f__Ruminococcaceae;g__Oscillibacter;s__sp34645	0.00120967	0.000322797	0.00101289	0.00170242	0.0011649	0.00172323	0.00128303	0.000352671	0	0.00280717	0.00180684	0	0.000292801	0.000468627	0.000370338	0	0.000697562	0.00056822	0	0.00136297	0.000472484	0.000315217	0.000617717	0.000622094	0.000356216	0.000435561	0.000664109	0	0	0	0.00145313	0.00070545	0.00178541	0.00159528	0.00101562
k__Bacteria;p__Firmicutes;c__Clostridia;o__Clostridiales;f__Ruminococcaceae;g__Oscillibacter;s__sp34648	0.000894102	0.000819408	0.000383257	0.00135321	0.00188972	0.00141209	0.000863579	0.000396755	0	0.00200821	0.00132208	0.000372065	0	0	0	0	0	0	0	0	0	0	0	0	0	0.000290374	0	0	0	0	0.0005256	0	0.000289526	0.000642872	0
k__Bacteria;p__Firmicutes;c__Clostridia;o__Clostridiales;f__Ruminococcaceae;g__Oscillibacter;s__sp34650-sp34654	0.00210377	0.000695255	0.000657012	0.000371041	0	0	0.0065632	0.00456269	0.00028401	0.00114446	0.000396624	0	0	0	0	0	0	0	0	0	0	0	0.000645795	0.0014079	0	0	0	0	0	0	0	0	0	0	0
k__Bacteria;p__Firmicutes;c__Clostridia;o__Clostridiales;f__Ruminococcaceae;g__Oscillibacter-Oscillospira;s__sp34648-sp34660	0	0	0	0	0	0	0	0.000396755	0	0	0	0	0	0	0	0	0	0	0	0	0	0	0	0	0	0	0	0	0	0	0	0	0	0	0
k__Bacteria;p__Firmicutes;c__Clostridia;o__Clostridiales;f__Ruminococcaceae;g__Ruminiclostridium;s__sp34857-sp34950	0.00431273	0.00109254	0.00161516	0.0010913	0.00318405	0.00165143	0.00276345	0.00125639	0	0.00295832	0.00376793	0.000415837	0.00746643	0.00695541	0.00592541	0.00128408	0.00791581	0.00421151	0	0.00325443	0	0.00202264	0	0.00157161	0.00346038	0.0022262	0.00755116	0.0036629	0.00486386	0.00591891	0.00763666	0.0032753	0.00405337	0.0037858	0.00162498
k__Bacteria;p__Firmicutes;c__Clostridia;o__Clostridiales;f__Ruminococcaceae;g__Ruminiclostridium;s__sp34925	0.00318195	0.00302932	0.0053656	0.00364494	0.00264043	0.00543296	0	0.000793511	0	0.000712589	0.0010797	0	0.00033463	0.000295975	0.000348554	0	0.000363945	0	0	0	0	0	0	0	0.000712432	0.00104051	0.00103306	0.000686794	0.00109675	0.00113446	0	0	0	0	0
k__Bacteria;p__Firmicutes;c__Clostridia;o__Clostridiales;f__Ruminococcaceae;g__Ruminiclostridium;s__sp34950	0.000447051	0.000322797	0	0.000589301	0.000724825	0.000861615	0.0009376	0.000815553	0	0.00077737	0.000727145	0	0	0	0	0	0	0	0	0	0	0	0	0	0	0	0	0	0	0	0	0	0	0	0
k__Bacteria;p__Firmicutes;c__Erysipelotrichia;o__Erysipelotrichales;f__Erysipelotrichaceae;g__Allobaculum;s__sp36555	0.00220896	0.00404738	0.00353144	0.000501997	0.00346881	0.00607917	0.0208739	0.013666	0.0416403	0.00209458	0.00282044	0.0147294	0.219873	0.155214	0.256361	0.420537	0.196288	0.351193	0.300809	0.0453395	0.137194	0.541543	0.39079	0.296411	0.0571218	0.0247786	0.0198987	0.159136	0.0965619	0.152387	0.0731511	0.340027	0.189471	0.28134	0.180322
k__Bacteria;p__Firmicutes;c__Erysipelotrichia;o__Erysipelotrichales;f__Erysipelotrichaceae;g__Erysipelatoclostridium;s__sp36616	0	0	0	0	0	0	0	0	0	0	0	0	0.000941147	0.000591949	0.000261415	0.000561786	0	0.00217261	0.00385894	0.0195266	0.0146221	0.0167065	0.0158079	0.0233122	0.00335861	0.00517834	0.00118064	0	0	0	0.0241158	0.0224484	0.0229691	0.0510965	0.0255427
k__Bacteria;p__Firmicutes;c__Erysipelotrichia;o__Erysipelotrichales;f__Erysipelotrichaceae;g__Erysipelatoclostridium;s__sp36616-sp36629	0	0	0.00109502	0	0	0	0.000863579	0.00405572	0.00371398	0.000431872	0.00134412	0.00137883	0	0	0	0	0	0	0	0.00255904	0	0.00244293	0	0.00383079	0	0.000387165	0.0036649	0.00117327	0.00402937	0.00300878	0.00337002	0.00319972	0.00364321	0.00721446	0.00363082
k__Bacteria;p__Firmicutes;c__Erysipelotrichia;o__Erysipelotrichales;f__Erysipelotrichaceae;g__NA;s__sp36777	0.000368159	0.00047178	0.000903392	0.00172425	0.00186384	0.00263271	0.000296084	0.000573091	0.00135451	0	0	0.00159769	0	0	0	0.000361148	0	0	0	0	0	0	0.000814264	0	0	0	0	0	0.000453007	0	0	0	0	0	0
k__Bacteria;p__Firmicutes;c__Erysipelotrichia;o__Erysipelotrichales;f__Erysipelotrichaceae;g__NA;s__sp36786	0	0	0	0	0	0	0	0	0	0	0	0	0	0	0.000653538	0.00152485	0.000424603	0.00167123	0	0	0	0	0	0	0.000788764	0.00118569	0.000762495	0.000515095	0.00131133	0	0	0	0	0	0
k__Bacteria;p__Firmicutes;c__Erysipelotrichia;o__Erysipelotrichales;f__Erysipelotrichaceae;g__Turicibacter;s__sanguinis	0.0908828	0.0787873	0.0710394	0.000349215	0.000362413	0.000478675	0.0948457	0.115368	0.256068	0.134139	0.124937	0.24611	0.0415778	0.0445195	0.0213489	0.0384623	0.0270836	0.0182165	0	0	0	0.00068297	0	0.000425643	0.0657727	0.0192131	0.0219648	0	0	0	0.000834776	0.00556801	0.00316066	0.000476202	0.000279294
k__Bacteria;p__Proteobacteria;c__Alphaproteobacteria;o__Rhizobiales;f__Rhizobiaceae;g__Shinella;s__zoogloeoides	0	0	0	0	0	0	0	0	0	0	0	0	0	0	0	0	0	0	0.000596097	0	0	0	0	0	0	0	0	0	0	0	0	0	0	0	0
k__Bacteria;p__Proteobacteria;c__Betaproteobacteria;o__Burkholderiales;f__Alcaligenaceae;g__Parasutterella;s__excrementihominis	0.000920399	0.00186229	0.00295656	0	0.000414186	0.000359006	0.00419453	0.00434227	0.00325519	0	0.00033052	0.000481495	0.000794746	0.00330505	0.00677501	0.00146466	0.00181973	0.00163781	0.0520801	0.0143529	0.0268073	0.0364601	0.0258318	0.0345099	0.00139942	0.00350869	0.00575561	0.00309057	0.00536455	0.00466114	0.00958447	0.0211635	0.0203151	0.0281197	0.0254412
k__Bacteria;p__Proteobacteria;c__Deltaproteobacteria;o__Desulfovibrionales;f__Desulfovibrionaceae;g__Desulfovibrio;s__sp52643	0	0	0	0	0	0	0	0	0	0	0	0	0	0	0	0	0	0	0	0	0	0	0	0	0	0	0	0	0	0	0.00463765	0.0108589	0.00528386	0	0
k__Bacteria;p__Proteobacteria;c__Gammaproteobacteria;o__Methylococcales;f__Methylococcaceae;g__Methylococcus;s__capsulatus	0	0	0	0	0	0	0	0.000484923	0	0.00023753	0	0	0	0	0	0.000240766	0	0	0	0	0	0	0	0.000392902	0	0	0	0	0.000286109	0	0	0.000302336	0	0	0
k__Bacteria;p__Proteobacteria;c__Gammaproteobacteria;o__Pseudomonadales;f__Moraxellaceae;g__Acinetobacter;s__calcoaceticus-pittii	0	0	0	0	0	0	0	0	0.000305857	0	0	0	0.000230058	0	0.000479261	0.000642042	0	0	0	0	0	0.000945651	0.00277973	0	0.000483436	0.000483957	0.000590319	0.000915725	0.00107291	0.000542567	0.0047304	0	0.000554926	0.00100002	0.011121
k__Bacteria;p__Proteobacteria;c__Gammaproteobacteria;o__Pseudomonadales;f__Pseudomonadaceae;g__Pseudomonas;s__aeruginosa	0	0	0	0	0	0	0	0	0	0	0	0	0	0	0	0	0	0	0	0	0	0.00149728	0.0135336	0.00222644	0	0	0	0	0	0	0.00064927	0	0	0	0.00068554
k__Bacteria;p__Saccharibacteria;c__NA;o__NA;f__NA;g__*Saccharimonas;s__sp65946	0.00149893	0.0021106	0.000903392	0	0	0	0	0	0	0	0	0	0	0	0	0	0	0	0	0	0	0	0	0	0	0	0	0	0	0	0	0	0	0	0
k__Bacteria;p__Tenericutes;c__Mollicutes;o__Anaeroplasmatales;f__Anaeroplasmataceae;g__Anaeroplasma;s__sp67615	0.000473348	0	0	0.000261912	0	0	0.000986948	0.000925763	0	0.00151155	0.000308486	0.000897332	0	0	0	0	0	0	0	0	0	0	0	0	0	0	0	0	0	0	0	0	0	0	0
k__Bacteria;p__Tenericutes;c__Mollicutes;o__NA;f__NA;g__NA;s__sp67817	0	0	0	0	0	0	0	0	0	0	0	0	0.000376459	0	0	0	0	0	0	0	0	0	0.000393093	0	0	0	0	0.000372013	0.000357637	0	0.000803859	0	0	0.000619062	0.000431636
k__Bacteria;p__Tenericutes;c__Mollicutes;o__NA;f__NA;g__NA;s__sp67844	0	0	0	0	0	0	0.00286215	0.000573091	0	0.000475059	0.000286451	0.00105054	0	0	0	0	0	0	0	0	0	0	0	0	0	0	0	0	0	0	0	0	0	0	0
k__Bacteria;p__Tenericutes;c__Mollicutes;o__NA;f__NA;g__NA;s__sp67852-sp67878-sp67941	0	0	0	0	0	0	0.000271411	0	0	0	0	0	0	0	0	0	0	0	0	0	0	0	0	0	0	0	0	0	0	0	0	0	0	0	0
k__Bacteria;p__Verrucomicrobia;c__Verrucomicrobiae;o__Verrucomicrobiales;f__Verrucomicrobiaceae;g__Akkermansia;s__muciniphila	0.000368159	0.00422119	0.000465384	0.00497632	0.0110795	0.00983677	0.045819	0.0725401	0.120158	0.0327359	0.0588106	0.107198	0.0863764	0.0994722	0.123824	0.18864	0.129019	0.249883	0.172021	0.314706	0.340487	0.0946439	0.11279	0.137647	0.122818	0.197938	0.134986	0.251395	0.164656	0.124741	0.20149	0.0960167	0.168915	0.188219	0.206855
